# Supplementary material for: Plant genome information facilitates plant functional genomics
Source: Planta. 2024 Apr 9;259(5):117. doi: 10.1007/s00425-024-04397-z (PMC11004055; doi:10.1007/s00425-024-04397-z)
Supplement: Supplementary file 1 — Supplementary file1 (XLSX 723 KB) [file 425_2024_4397_MOESM1_ESM.xlsx]

## Sheet: 4604 Total Sequenced Genomes
Assembly Accession	Assembly Name	Organism Name	Organism Infraspecific Names Breed	Organism Infraspecific Names Strain	Organism Infraspecific Names Cultivar	Organism Infraspecific Names Ecotype	Organism Infraspecific Names Isolate	Organism Infraspecific Names Sex	Annotation Name	Assembly Stats Total Sequence Length	Assembly Level	Assembly Release Date	WGS project accession	Assembly Stats Contig N50	Assembly Stats Scaffold N50	Annotation BUSCO Complete	Annotation BUSCO Single Copy	Annotation BUSCO Duplicated	Annotation BUSCO Fragmented	Annotation BUSCO Missing	Annotation BUSCO Lineage	Assembly Sequencing Tech	Assembly Submitter	Assembly BioProject Accession	Assembly BioSample Accession	Annotation Count Gene Total	Annotation Count Gene Protein-coding	Annotation Count Gene Pseudogene	CheckM marker set	CheckM completeness	CheckM contamination
GCA_000211275.1	ASM21127v1	Arabidopsis thaliana				Columbia			Annotation submitted by Arabidopsis Genome Initiative	93654490	Chromosome	2004-11-05		11855703	23403063								Arabidopsis Genome Initiative	PRJNA13190	SAMN03081413	13399	12999	91
GCA_004295705.1	ASM429570v1	Oryza sativa Japonica Group			Nipponbare				Annotation submitted by National Institute of Agrobiological Sciences, Rice Genome Research Program	43342410	Chromosome	2004-11-05		10050213	43342410								National Institute of Agrobiological Sciences, Rice Genome Research Program	PRJNA13141		11773	7192
GCA_000149285.1	OrySat_Sep2003	Oryza sativa Japonica Group			Nipponbare				Annotation submitted by Beijing Genomics Institute	391147533	Chromosome	2005-01-04	AACV01	21233	10615099								Beijing Genomics Institute	PRJNA13139	SAMN02953597	37032	35394
GCA_000092065.1	ASM9206v1	Ostreococcus lucimarinus CCE9901		CCE9901					Annotation submitted by US DOE Joint Genome Institute	13204888	Complete Genome	2007-04-10		708927	708927								US DOE Joint Genome Institute	PRJNA13044	SAMN03081420	7640	7603	37
GCF_000092065.1	ASM9206v1	Ostreococcus lucimarinus CCE9901		CCE9901					Annotation submitted by US DOE Joint Genome Institute	13204888	Complete Genome	2007-04-10		708927	708927								US DOE Joint Genome Institute	PRJNA13044	SAMN03081420	7640	7603	37
GCA_000091205.1	ASM9120v1	Cyanidioschyzon merolae strain 10D		10D					Annotation submitted by National Institute of Genetics, Japan	16546747	Complete Genome	2007-07-11		859119	859119								National Institute of Genetics, Japan	PRJNA10792		6170	4803
GCF_000091205.1	ASM9120v1	Cyanidioschyzon merolae strain 10D		10D					Annotation submitted by National Institute of Genetics, Japan	16546747	Complete Genome	2007-07-11		859119	859119								National Institute of Genetics, Japan	PRJNA10792		5373	4803
GCF_000150535.2	Papaya1.0	Carica papaya			SunUp				NCBI Carica papaya Annotation Release 100	369781828	Scaffold	2008-05-06	ABIM01	10609	1089885	0.808312	0.782202	0.0261097	0.0979112	0.0937772	brassicales_odb10		The Papaya Genome Sequencing Consortium	PRJNA20267	SAMN02953710	20332	18126	332
GCA_000150535.1	Papaya1.0	Carica papaya			SunUp					369781828	Scaffold	2008-05-06	ABIM01	10609	1089885								The Papaya Genome Sequencing Consortium	PRJNA20267	SAMN02953710
GCA_000151265.1	Micromonas pusilla CCMP1545 v2.0	Micromonas pusilla CCMP1545		CCMP1545					Annotation submitted by Micromonas Genome Consortium	21958260	Scaffold	2009-04-09	ACCP01	84001	1183541								Micromonas Genome Consortium	PRJNA15678	SAMN02953743	10288	10265	10
GCF_000151265.4	Micromonas pusilla CCMP1545 v2.0	Micromonas pusilla CCMP1545		CCMP1545					Annotation submitted by Micromonas Genome Consortium	21958260	Scaffold	2009-04-09	ACCP01	84001	1183541								Micromonas Genome Consortium	PRJNA15678	SAMN02953743	10243	10233	10
GCA_000090985.2	ASM9098v2	Micromonas commoda		RCC299					Annotation submitted by Micromonas genome consortium	20989326	Complete Genome	2009-04-10		1394110	1394110								Micromonas genome consortium	PRJNA15676	SAMN03081421	10125	10049	4
GCF_000090985.2	ASM9098v2	Micromonas commoda		RCC299					Annotation submitted by Micromonas genome consortium	20989326	Complete Genome	2009-04-10		1394110	1394110								Micromonas genome consortium	PRJNA15676	SAMN03081421	10125	10049	4
GCA_000180655.1	ASM18065v1	Amaranthus tuberculatus								4347977	Contig	2009-06-22	ACQK01	241									University of Illinois	PRJNA38543	SAMN00008865
GCF_000005425.2	Build 4.0	Oryza sativa Japonica Group			Nipponbare				Annotation submitted by NCBI RefSeq	382150945	Chromosome	2009-08-07		7131322	30828668								International Rice Genome Sequencing Project	PRJNA13141		30534	28552	37
GCA_000005425.2	Build 4.0	Oryza sativa Japonica Group			Nipponbare				Annotation submitted by International Rice Genome Sequencing Project	382150945	Chromosome	2009-08-07		7131322	30828668								International Rice Genome Sequencing Project	PRJNA13141		30294	28392	26
GCA_000181095.1	ASM18109v1	Solanum lycopersicum		Heinz 1706						540588968	Scaffold	2009-11-13	BABP01	9735	9735								Kazusa DNA Research Institute	PRJNA41343	SAMD00036540
GCA_000180895.1	ASM18089v1	Vigna radiata			Kamphaeng Saen 1					10101158	Contig	2009-12-03	BABL01	228									Genome Institute, National Center for Genetic Engineering and Biotechnology	PRJNA32351	SAMD00036538
GCA_000003745.2	12X	Vitis vinifera			PN40024				Annotation submitted by International Grape Genome Program	485326422	Chromosome	2009-12-07	CAAP03	102674	3426264								International Grape Genome Program	PRJEA18785	SAMEA2272750	26346	26346
GCF_000003745.3	12X	Vitis vinifera			PN40024				NCBI Vitis vinifera Annotation Release 102	485262630	Chromosome	2009-12-07	CAAP03	102674	3426264	0.992691	0.969905	0.0227859	0.00257954	0.00472915	eudicots_odb10		International Grape Genome Program	PRJEA18785	SAMEA2272750	29956	25834	1448
GCA_000164945.1	OrySat_Aug2009	Oryza sativa Japonica Group			Koshihikari					382150945	Chromosome	2010-04-23	BABO01	3191	30828668								QTL Genomics Research Center, National Institute of Agrobiological Sciences	PRJDA39809	SAMD00009497
GCA_000004255.1	v.1.0	Arabidopsis lyrata subsp. lyrata							Annotation submitted by US DOE Joint Genome Institute (JGI-PGF)	206667935	Scaffold	2010-06-02	ADBK01	227391	24464547							Sanger	US DOE Joint Genome Institute (JGI-PGF)	PRJNA41137	SAMN02981250	32534	32533	1
GCA_000310025.1	ASM31002v1	Ectocarpus siliculosus		Ec 32					Annotation submitted by Genoscope - CEA	195810619	Chromosome	2010-06-24	CABU01	32613	497380								Genoscope - CEA	PRJEA42625	SAMEA2271914	16567	16269	2
GCA_000143415.2	v1.0	Selaginella moellendorffii							Annotation submitted by Selaginella Consortium	212315224	Scaffold	2010-07-06	ADFJ01	119796	1749879							Sanger	Selaginella Consortium	PRJNA13078	SAMN02981255	34782	34721	61
GCF_000143415.4	v1.0	Selaginella moellendorffii							NCBI Selaginella moellendorffii Annotation Release 100	212315224	Scaffold	2010-07-06	ADFJ01	119796	1749879	0.872986	0.0923172	0.780669	0.0148699	0.112144	embryophyta_odb10	Sanger	Selaginella Consortium	PRJNA13078	SAMN02981255	37888	33936	1009
GCA_000143455.1	v1.0	Volvox carteri f. nagariensis		Eve					Annotation submitted by US DOE Joint Genome Institute (JGI-PGF)	137684403	Scaffold	2010-07-08	ACJH01	43981	1491501							Sanger	US DOE Joint Genome Institute (JGI-PGF)	PRJNA13109	SAMN02953753	14437	14434	3
GCF_000143455.1	v1.0	Volvox carteri f. nagariensis		Eve					Annotation submitted by US DOE Joint Genome Institute (JGI-PGF)	137684403	Scaffold	2010-07-08	ACJH01	43981	1491501							Sanger	US DOE Joint Genome Institute (JGI-PGF)	PRJNA13109	SAMN02953753	14334	14331	3
GCA_000210335.1	ASM21033v1	Triticum aestivum			Chinese Spring					1266078	Chromosome	2010-07-15		135319	1266078								International Wheat Genome Sequencing Consortium	PRJEA41525	SAMEA2272260
GCA_000147415.1	v 1.0	Chlorella variabilis		NC64A					Annotation submitted by JGI	46159512	Scaffold	2010-09-16	ADIC01	27941	1469606							Sanger	JGI	PRJNA45853	SAMN02744065	9780	9780
GCF_000147415.1	v 1.0	Chlorella variabilis		NC64A					Annotation submitted by NCBI RefSeq	46159512	Scaffold	2010-09-16	ADIC01	27941	1469606							Sanger	JGI	PRJNA45853	SAMN02744065	9780	9780
GCA_000148765.2	MalDomGD1.0	Malus domestica			Golden Delicious					526197889	Chromosome	2010-11-18	ACYM01	20981	1759289							Sanger; 454	IASMA research center	PRJNA28845	SAMN02981243
GCA_000184155.1	FraVesHawaii_1.0	Fragaria vesca subsp. vesca								214217322	Chromosome	2010-12-22	AEMH01	28030	27879571							454; Solexa	Virginia Bioinformatics Institute	PRJNA60037	SAMN00120060
GCA_000188135.1	Te5A_1.0	Triticum aestivum			Chinese Spring					159087195	Contig	2011-02-04	AEOM01	566								454 GS-FLX	International Wheat Genome Sequencing Consortium	PRJNA61773	SAMN02981295
GCF_000184155.1	FraVesHawaii_1.0	Fragaria vesca subsp. vesca							NCBI Fragaria vesca Annotation Release 101	214217322	Chromosome	2011-02-24	AEMH01	28030	27879571	0.989252	0.977644	0.0116079	0.0038693	0.00687876	eudicots_odb10	454; Solexa	Virginia Bioinformatics Institute	PRJNA60037	SAMN00120060	24946	22383	1608
GCA_000004655.2	ASM465v1	Oryza sativa Indica Group			93-11				Annotation submitted by Beijing Institute of Genomics, Chinese Academy of Sciences	426337286	Chromosome	2011-02-25	AAAA02	23203	7196410								Beijing Institute of Genomics, Chinese Academy of Sciences	PRJNA361	SAMN02953581	39285	37358
GCA_000218175.1	PrunusPersicaDD_1.0	Prunus persica			Dr. Davis					214225038	Scaffold	2011-06-14	AEJG01	27419	49168							Illumina GAII (paired); 454 GS FLX	UC Davis Genome Center Bioinformatics Core	PRJNA54011	SAMN00115266
GCA_000218215.1	PrunusPersicaF8_1.0	Prunus persica			F8-1,23					207185081	Scaffold	2011-06-14	AEKV01	22307	34867							Illumina GAII (paired); 454 GS FLX	UC Davis Genome Center Bioinformatics Core	PRJNA54013	SAMN00115267
GCA_000218195.1	PrunusPersicaGB_1.0	Prunus persica			Georgia Belle					211307820	Scaffold	2011-06-15	AEKW01	16112	42734							Illumina GAII (paired)	UC Davis Genome Center Bioinformatics Core	PRJNA54015	SAMN00115268
GCA_000218505.1	Eutrema_parvulum_v01	Schrenkiella parvula								137073209	Chromosome	2011-06-21	AFAN01	5288824	9613411							454 GS FLX Titanium; Illumina GA II	University of Illinois	PRJNA63667	SAMN00139339
GCA_000151685.2	JCVI_RCG_1.1	Ricinus communis			Hale				Annotation submitted by J. Craig Venter Institute	350458699	Scaffold	2011-07-07	AASG02	21401	496528								J. Craig Venter Institute	PRJNA16585	SAMN02953659	32025	31307
GCF_000151685.1	JCVI_RCG_1.1	Ricinus communis			Hale				NCBI Ricinus communis Annotation Release 101	350458699	Scaffold	2011-07-07	AASG02	21401	496528	0.980224	0.972485	0.00773861	0.0107481	0.00902837	eudicots_odb10		J. Craig Venter Institute	PRJNA16585	SAMN02953659	26049	20643	1591
GCA_000227425.1	Hvul_cvHarunaNijo3HBAC01	Hordeum vulgare subsp. vulgare			Haruna Nijo					28015997	Contig	2011-07-18	BACC01	7515								454 GS FLX	Institute of Plant Science and Resources, Okayama University	PRJDA62403	SAMD00036549
GCA_000222345.1	C24_2010-09-30	Arabidopsis thaliana				C24				98066184	Scaffold	2011-08-05	AFNB01	15346	273659							Illumina GAIIx	1001genomes	PRJNA30811	SAMN02981335
GCA_000222325.1	Bur-0_2010-09-30	Arabidopsis thaliana				Bur-0				96500198	Scaffold	2011-08-05	AFNA01	13138	147151							Illumina GAIIx	1001genomes	PRJNA30811	SAMN02981334
GCA_000222365.1	Ler-1_2010-09-30	Arabidopsis thaliana				LER-1				96256546	Scaffold	2011-08-05	AFMZ01	12660	270838							Illumina GAIIx	1001genomes	PRJNA30811	SAMN02981333
GCA_000222385.1	Kro-0_2010-09-30	Arabidopsis thaliana				Kro-0				96694030	Scaffold	2011-08-05	AFNC01	10060	167282							Illumina GAIIx	1001genomes	PRJNA30811	SAMN02981336
GCA_000223545.1	ZeaMays_PT_EDMX2233_1.0	Zea mays			Palomero Toluqueno EDMX-2231					177051422	Scaffold	2011-08-16	AECO01	1129	1129							454 GS20; 454 Titanium; Sanger	Laboratorio Nacional de Genómica para la Biodiversidad (LANGEBIO) CINVESTAV Irapuato	PRJNA51041	SAMN02981271
GCA_000224045.1	CSB10A_v1	Cucumis sativus			Borszczagowski					323986325	Scaffold	2011-08-26	ACYN01	23200	325330							Sanger; 454	Polish Consortium of Cucumber Genome Sequencing	PRJNA40333	SAMN02981244
GCF_000224045.1	CSB10A_v1	Cucumis sativus			Borszczagowski					323986325	Scaffold	2011-08-26	ACYN01	23200	325330							Sanger; 454	Polish Consortium of Cucumber Genome Sequencing	PRJNA40333	SAMN02981244
GCF_000226075.1	SolTub_3.0	Solanum tuberosum			DM 1-3 516 R44				NCBI Solanum tuberosum Annotation Release 101	705779115	Scaffold	2011-09-19	AEWC01	31914	1344915	0.988739	0.969916	0.0188235	0.00252101	0.0087395	solanales_odb10	Illumina GA2	Potato Genome Sequencing Consortium	PRJNA63145	SAMN02981305	32875	28411	2029
GCA_000226075.1	SolTub_3.0	Solanum tuberosum			DM 1-3 516 R44					705779115	Scaffold	2011-09-19	AEWC01	31914	1344915							Illumina GA2	Potato Genome Sequencing Consortium	PRJNA63145	SAMN02981305
GCA_000227445.1	Legassy_V2	Lactuca sativa			Salinas					1133657130	Contig	2011-10-04	AFSA01	2172								Illumina GAIIx	Compositae Genome Project	PRJNA68025	SAMN00727718
GCA_000230315.1	Sol_pimpi_v1.0	Solanum pimpinellifolium			LA1589					688247059	Contig	2011-10-06	AGFK01	5714								Illumina	Sol Genomics Network	PRJNA72351	SAMN02981372
GCA_000259855.1	ASM25985v1	uncultured Bathycoccus								5183084	Contig	2011-10-31	AFUW01	44020								Sanger; 454 FLX	Monterey Bay Aquarium Research Institue	PRJNA68167	SAMN02981353
GCA_000236765.2	ASM23676v2	Sorghum bicolor			E-Tian					10466	Contig	2011-12-02	AHAO01	2047								Illumina Solexa	BGI	PRJNA74553	SAMN02981389
GCA_000236745.2	ASM23674v2	Sorghum bicolor			Ji2731					18007	Contig	2011-12-02	AHAP01	653								Illumina Solexa	BGI	PRJNA74553	SAMN02981390
GCA_000236725.2	ASM23672v2	Sorghum bicolor			Keller					979	Contig	2011-12-02	AHAQ01	621								Illumina Solexa	BGI	PRJNA74553	SAMN02981391
GCA_000321445.1	Osat_hitom_01	Oryza sativa Japonica Group			Hitomebore					382626607	Chromosome	2011-12-30	BACJ01	17278	31217802							Illumina (Solexa) GA IIx	Iwate Biotechnology Research Center	PRJDA67163	SAMD00036555
GCA_000260855.1	EUC_r1.0	Eucalyptus camaldulensis					CPT-1			654922307	Contig	2012-01-23	BADO01	4275								454 GS FLX; ABI 3730xl	Kazusa DNA Research Institute	PRJDA71141	SAMD00010821
GCA_000325825.1	S_lycopersicum_mitochondrion_v1.5	Solanum lycopersicum			Heinz 1706					575198	Scaffold	2012-02-24	AFYB01	7789	7789							ABI3100, 3130 and 3730; 454 GS-FLX Titanium	Mitochondrial Genome	PRJNA67471	SAMN02981358
GCA_000258705.1	Coccomyxa subellipsoidae v2.0	Coccomyxa subellipsoidea C-169					C-169		Annotation submitted by JGI	48826616	Contig	2012-04-13	AGSI01	1959569								Sanger	JGI	PRJNA32657	SAMN02744078	9915	9834	3
GCF_000258705.1	Coccomyxa subellipsoidae v2.0	Coccomyxa subellipsoidea C-169					C-169		Annotation submitted by NCBI RefSeq	48826616	Contig	2012-04-13	AGSI01	1959569								Sanger	JGI	PRJNA32657	SAMN02744078	9915	9834	3
GCA_000275765.1	ZmaysB73_wgs_1.0	Zea mays			B73					1335069	Contig	2012-07-03	AHID01	949								454 GS FLX	maizesequence	PRJNA10769	SAMN02981394
GCA_000281005.1	ASM28100v1	Penstemon cyananthus								4622258	Contig	2012-07-23	AKKG01	497								454	Brigham Young University	PRJNA162251	SAMN02981420
GCA_000280985.1	ASM28098v1	Penstemon davidsonii								2375230	Contig	2012-07-23	AKKI01	499								454	Brigham Young University	PRJNA162455	SAMN02981422
GCA_000280965.1	ASM28096v1	Penstemon dissectus								2628091	Contig	2012-07-23	AKKH01	502								454	Brigham Young University	PRJNA162457	SAMN02981421
GCA_000281025.1	ASM28102v1	Penstemon fruticosus								2319038	Contig	2012-07-23	AKKJ01	499								454	Brigham Young University	PRJNA163701	SAMN02981423
GCF_000148765.1	MalDomGD1.0	Malus domestica			Golden Delicious				NCBI Malus domestica Annotation Release 101	526197889	Chromosome	2012-08-16	ACYM01	20981	1759289	0.802236	0.601892	0.200344	0.0417025	0.156062	eudicots_odb10	Sanger; 454	IASMA research center	PRJNA28845	SAMN02981243	58127	47857	3164
GCF_000313045.1	ASM31304v1	Cucumis melo			DHL92				NCBI Cucumis melo Annotation Release 101	374772472	Scaffold	2012-10-05	CAJI01	18072	4278129	0.981513	0.969905	0.0116079	0.00601892	0.0124678	eudicots_odb10		Genetica Molecular, Centre de Recerca en Agrigenomica (CRAG)	PRJEB68	SAMEA2272451	22739	19590	340
GCA_000313045.1	ASM31304v1	Cucumis melo			DHL92					374772472	Scaffold	2012-10-05	CAJI01	18072	4278129								Genetica Molecular, Centre de Recerca en Agrigenomica (CRAG)	PRJEB68	SAMEA2272451
GCA_000326085.1	ASM32608v1	Hordeum vulgare subsp. vulgare			Morex					1868644920	Scaffold	2012-11-13	CAJW01	1170	1425								IPK-Gatersleben	PRJEB86	SAMEA2272000
GCF_000313855.2	ASM31385v2	Musa acuminata subsp. malaccensis		Doubled-haploid Pahang (DH-Pahang)					NCBI Musa acuminata Annotation Release 101	472231289	Chromosome	2012-11-14	CAIC01	28326	1311088	0.973115	0.844561	0.128554	0.0222497	0.00463535	liliopsida_odb10		Genoscope/IG/CEA	PRJEA82777	SAMEA2272344	34206	30737	960
GCA_000313855.2	ASM31385v2	Musa acuminata subsp. malaccensis		Doubled-haploid Pahang (DH-Pahang)						472231289	Chromosome	2012-11-14	CAIC01	28326	1311088								Genoscope/IG/CEA	PRJEA82777	SAMEA2272344
GCA_000326125.1	ASM32612v1	Hordeum vulgare subsp. vulgare			Bowman					1779486241	Scaffold	2012-11-15	CAJX01	1647	1986								IPK-Gatersleben	PRJEB88	SAMEA2272683
GCA_002220235.1	ASM222023v1	Bathycoccus prasinos		RCC 1105					Annotation submitted by Genoscope	14958006	Chromosome	2012-11-22		663424	955652								Genoscope	PRJEA71363		7967	7900
GCF_002220235.1	ASM222023v1	Bathycoccus prasinos		RCC 1105					Annotation submitted by Genoscope	14958006	Chromosome	2012-11-22		663424	955652								Genoscope	PRJEA71363		7967	7900
GCF_000315295.1	Pbr_v1.0	Pyrus x bretschneideri			Dangshansuli				NCBI Pyrus x bretschneideri Annotation Release 101	508550595	Scaffold	2012-12-03	AJSU01	33767	535028	0.88865	0.515477	0.373173	0.00730868	0.104041	eudicots_odb10	Illumina HS2000	Nanjing Agricultural University	PRJNA157875	SAMN01797448	42194	34996	3324
GCA_000327005.1	ASM32700v1	Betula nana								564011153	Scaffold	2012-12-03	CAOK01	4884	18694								QMUL	PRJEB576	SAMEA2271942
GCA_000315295.1	Pbr_v1.0	Pyrus x bretschneideri			Dangshansuli					508550595	Scaffold	2012-12-03	AJSU01	33767	535028							Illumina HS2000	Nanjing Agricultural University	PRJNA157875	SAMN01797448
GCF_000317415.1	Csi_valencia_1.0	Citrus sinensis			Valencia				NCBI Citrus sinensis Annotation Release 102	327669411	Chromosome	2012-12-12	AJPS01	49892	1778813	0.993121	0.977214	0.0159071	0.00214961	0.00472915	eudicots_odb10	Illumina	China sweet orange genome project	PRJNA86123	SAMN02981414	30113	24543	1457
GCA_000317415.1	Csi_valencia_1.0	Citrus sinensis			Valencia					327669411	Chromosome	2012-12-12	AJPS01	49892	1778813							Illumina	China sweet orange genome project	PRJNA86123	SAMN02981414
GCA_000327365.2	Graimondii2_0v2	Gossypium raimondii							Annotation submitted by DOE Joint Genome Institute	761091353	Chromosome	2012-12-20	ALYE01	120030	62175169							ABI3730	DOE Joint Genome Institute	PRJNA171262	SAMN02743920	38206	38206
GCF_000327365.2	Graimondii2_0v2	Gossypium raimondii							NCBI Gossypium raimondii Annotation Release 100	761091353	Chromosome	2012-12-20	ALYE01	120030	62175169							ABI3730	DOE Joint Genome Institute	PRJNA171262	SAMN02743920	44006	35606	2565
GCA_000334095.1	LCG	Triticum aestivum			Chinese Spring					3800325216	Contig	2013-01-03	CALP01	884									MIPS/HMGU	PRJEB217	SAMEA2272365
GCA_000331045.1	Gr_v1.0	Gossypium raimondii			CMD10					773767704	Scaffold	2013-01-04	AMOP01	44853	2284095							Illumina HiSeq2000	BGI	PRJNA82769	SAMN02981462
GCF_000331145.1	ASM33114v1	Cicer arietinum			CDC Frontier				NCBI Cicer arietinum Annotation Release 102	530768543	Chromosome	2013-01-16	ANPC01	34090	697963	0.989378	0.974283	0.015095	0.00186359	0.00875885	fabales_odb10	Illumina Hiseq 2000	BGI-Shenzhen	PRJNA175619	SAMN02981489	30344	25037	1464
GCA_000331145.1	ASM33114v1	Cicer arietinum			CDC Frontier					530768543	Chromosome	2013-01-16	ANPC01	34090	697963							Illumina Hiseq 2000	BGI-Shenzhen	PRJNA175619	SAMN02981489
GCA_000334135.1	OA	Triticum aestivum			Chinese Spring					437106402	Contig	2013-01-18	CALO01	481									MIPS/HMGU	PRJEB217	SAMEA2272598
GCA_000325905.2	TsV2-8	Eutrema salsugineum				Shandong				231893041	Chromosome	2013-02-11	AHIU01	31675	407295							Illumina GAIIx	IGDB	PRJNA80723	SAMN02981396
GCA_000325645.2	OgranChr3sV1	Oryza meyeriana var. granulata								35245667	Scaffold	2013-02-12	ALNT01	24500	35245667							454	The Oryza Map Alignment Project (OMAP)	PRJNA13788	SAMN02953821
GCA_000338175.1	Lupin genome scaffold	Lupinus angustifolius			Tanjil					523297923	Scaffold	2013-02-19	AOCW01	6485	15485								Department of Agriculture and Food, WA government, Australia	PRJNA179231	SAMN02981495
GCA_000341285.1	ASM34128v1	Galdieria sulphuraria		074W					Annotation submitted by Galdieria sulphuraria Genome Project	13712004	Scaffold	2013-02-25	ADNM02	116786	172322							Sanger; 454	Galdieria sulphuraria Genome Project	PRJNA13023	SAMN00011278	6723	6622
GCF_000341285.1	ASM34128v1	Galdieria sulphuraria		074W					Annotation submitted by Galdieria sulphuraria Genome Project	13712004	Scaffold	2013-02-25	ADNM02	116786	172322							Sanger; 454	Galdieria sulphuraria Genome Project	PRJNA13023	SAMN00011278	6695	6594
GCA_002900805.1	ASM290080v1	Hordeum vulgare subsp. vulgare			Barke					2019369188	Scaffold	2013-02-28	CAJV01	988	1419								IPK-Gatersleben	PRJEB84	SAMEA3146283
GCA_000340545.1	Hevbra_1.0	Hevea brasiliensis			RRIM 600					1301404408	Scaffold	2013-03-15	AJJZ01	1262	1736							454; Illumina GA IIx; SOLiD	Centre for Chemical Biology (CCB@USM)	PRJNA80191	SAMN03004386
GCA_000346735.1	P.mume_V1.0	Prunus mume					4			233872527	Chromosome	2013-03-18	AOHF01	32259	636887							Illumina Hiseq2000	BGI	PRJNA171605	SAMN02981503
GCA_000347455.1	ASM34745v1	Triticum urartu			G1812				Annotation submitted by BGI	3747047519	Scaffold	2013-04-02	AOTI01	5782	85725							Illumina Hiseq2000	BGI	PRJNA182347	SAMN00217315	32265	24169
GCA_000208675.2	JAT_r4.5	Jatropha curcas		Palawan						297660620	Scaffold	2013-04-08	BABX02	12173	15950							454 GS FLX; Illumina GAII; ABI 3730xl	Kazusa DNA Research Institute	PRJDA52543	SAMD00004075
GCA_000375325.1	Caprub1_0	Capsella rubella			Monte Gargano				Annotation submitted by DOE Joint Genome Institute	133063876	Scaffold	2013-04-23	ANNY01	134357	15040190							ABI 3739; Roche 454FLX	DOE Joint Genome Institute	PRJNA13878	SAMN02981483	26776	26776
GCF_000375325.1	Caprub1_0	Capsella rubella			Monte Gargano				NCBI Capsella rubella Annotation Release 100	133063876	Scaffold	2013-04-23	ANNY01	134357	15040190	0.997607	0.983029	0.0145779	0.000870322	0.00152306	brassicales_odb10	ABI 3739; Roche 454FLX	DOE Joint Genome Institute	PRJNA13878	SAMN02981483	29301	26410	851
GCF_000393655.1	Nsyl	Nicotiana sylvestris							NCBI Nicotiana sylvestris Annotation Release 100	2221831232	Scaffold	2013-05-16	ASAF01	26744	79726	0.971597	0.939496	0.0321008	0.012437	0.0159664	solanales_odb10	Illumina HiSeq	Philip Morris International R&D	PRJNA182500	SAMN02981529	40466	33779	1973
GCF_000390325.2	Ntom_v01	Nicotiana tomentosiformis							NCBI Nicotiana tomentosiformis Annotation Release 102	1688310576	Scaffold	2013-05-16	ASAG01	34051	82593	0.984034	0.958824	0.0252101	0.00840336	0.00756303	solanales_odb10	Illumina HiSeq	Philip Morris International R&D	PRJNA182501	SAMN02981530	45485	31842	2094
GCA_000393655.1	Nsyl	Nicotiana sylvestris								2221831232	Scaffold	2013-05-16	ASAF01	26744	79726							Illumina HiSeq	Philip Morris International R&D	PRJNA182500	SAMN02981529
GCA_000390325.2	Ntom_v01	Nicotiana tomentosiformis								1688310576	Scaffold	2013-05-16	ASAG01	34051	82593							Illumina HiSeq	Philip Morris International R&D	PRJNA182501	SAMN02981530
GCA_000397085.1	Porphyridium purpureum	Porphyridium purpureum								19451899	Contig	2013-05-16	AROW01	20534								Illumina GAIIx	Rutgers University	PRJNA189757	SAMN02981527
GCA_000397105.1	BvvSeq-1	Beta vulgaris subsp. vulgaris			KDH13					426675219	Scaffold	2013-05-17	ARYA01	4568	5246							Illumina HiSeq	NWISRL-ARS-USDA	PRJNA176558	SAMN02262047
GCA_000350225.2	ASM35022v2	Chondrus crispus		Stackhouse					Annotation submitted by Genoscope - Centre National de Sequencage	104800334	Scaffold	2013-05-22	CAKH01	77654	242694								Genoscope - Centre National de Sequencage	PRJEA78309	SAMEA2272275	9843	9807
GCF_000350225.1	ASM35022v2	Chondrus crispus		Stackhouse					Annotation submitted by NCBI RefSeq	104800334	Scaffold	2013-05-22	CAKH01	77654	242694								Genoscope - Centre National de Sequencage	PRJEA78309	SAMEA2272275	9843	9807
GCA_000403535.1	Theobroma_cacao_20110822	Theobroma cacao			Matina 1-6				Annotation submitted by Cacao genome consortium	345993675	Chromosome	2013-05-30	ALXC01	84396	4345749							454; Illumina; Sanger	Cacao genome consortium	PRJNA51633	SAMN02981445	29234	29234
GCF_000403535.1	Theobroma_cacao_20110822	Theobroma cacao			Matina 1-6					345993675	Chromosome	2013-05-30	ALXC01	84396	4345749							454; Illumina; Sanger	Cacao genome consortium	PRJNA51633	SAMN02981445
GCA_000411095.1	VEGI_AA_v_1.0	Aethionema arabicum								192487774	Scaffold	2013-06-14	ASZG01	10972	123806							Illumina	McGill University	PRJNA202984	SAMN02169162
GCA_000411055.1	VEGI_LA_v_1.0	Leavenworthia alabamica								173431618	Scaffold	2013-06-14	ASXC01	15066	71084							Illumina	McGill University	PRJNA202983	SAMN02146679
GCA_000411075.1	VEGI_SI_v_1.0	Sisymbrium irio					GC 1146-67			245550082	Scaffold	2013-06-14	ASZH01	11849	144321							Illumina	McGill University	PRJNA202979	SAMN02152446
GCF_000413155.1	DPV01	Phoenix dactylifera			Khalas			female	NCBI Phoenix dactylifera Annotation Release 102	555607186	Scaffold	2013-06-24	ATBV01	10909	334083	0.90513	0.788937	0.116193	0.0599506	0.0349197	liliopsida_odb10	454; SOLiD; ABI3730	Joint Center for Genomics Research	PRJNA83433	SAMN02981540	30581	25836	1207
GCA_000413155.1	DPV01	Phoenix dactylifera			Khalas			female		555607186	Scaffold	2013-06-24	ATBV01	10909	334083							454; SOLiD; ABI3730	Joint Center for Genomics Research	PRJNA83433	SAMN02981540
GCA_000418225.1	Zizania_latifolia_v01	Zizania latifolia								603989347	Scaffold	2013-07-09	ASSH01	13068	604864							Illumina HiSeq	Zhejiang University	PRJNA187578	SAMN02981538
GCA_000441515.1	EO8	Elaeis oleifera								1402725009	Scaffold	2013-07-26	ASIR01	8445	333109							454	Orion Genomics	PRJNA183707	SAMN02981531
GCA_000441915.1	GenAur_1.0	Genlisea aurea							Annotation submitted by Lomonosov Moscow State University, Evolutionary Genomics Laboratory	43357795	Scaffold	2013-07-31	AUSU01	5761	5786							Illumina HiSeq	Lomonosov Moscow State University, Evolutionary Genomics Laboratory	PRJNA208769	SAMN02206260	17685	17685
GCA_000414095.2	ASM41409v2	Morus notabilis							Annotation submitted by BGI	320378613	Scaffold	2013-08-07	ATGF01	40438	405448							Illumina HiSeq2000	BGI	PRJNA202089	SAMN02141246	29261	26965
GCF_000414095.1	ASM41409v2	Morus notabilis							NCBI Morus notabilis Annotation Release 100	320378613	Scaffold	2013-08-07	ATGF01	40438	405448	0.976784	0.941531	0.0352537	0.00859845	0.0146174	eudicots_odb10	Illumina HiSeq2000	BGI	PRJNA202089	SAMN02141246	24448	21636	1017
GCF_000365185.1	Chinese Lotus 1.1	Nelumbo nucifera			China Antique				NCBI Nelumbo nucifera Annotation Release 101	804484421	Scaffold	2013-08-08	AQOG01	38871	3435397	0.987608	0.938042	0.0495663	0.00681537	0.00557621	embryophyta_odb10	Illumina HiSeq; 454	University of Illinois at Urbana-Champaign	PRJNA168000	SAMN02054413	28312	24073	1475
GCA_000365185.2	Chinese Lotus 1.1	Nelumbo nucifera			China Antique					804484421	Scaffold	2013-08-08	AQOG01	38871	3435397							Illumina HiSeq; 454	University of Illinois at Urbana-Champaign	PRJNA168000	SAMN02054413
GCF_000442705.1	EG5	Elaeis guineensis							NCBI Elaeis guineensis Annotation Release 102	1535021256	Chromosome	2013-08-13	ASJS01	9364	1045414	0.978677	0.856922	0.121755	0.0139061	0.00741656	liliopsida_odb10	454	Orion Genomics	PRJNA192219	SAMN02981535	32097	26381	2530
GCA_000442705.1	EG5	Elaeis guineensis								1535021256	Chromosome	2013-08-13	ASJS01	9364	1045414							454	Orion Genomics	PRJNA192219	SAMN02981535
GCA_000582825.1	Hordeum_pubiflorum_assembly1	Hordeum pubiflorum								1425274558	Scaffold	2013-08-30	CBMN01	1475	1662								IPK-Gatersleben	PRJEB3404	SAMEA3138951
GCF_000463585.1	ASM46358v1	Tarenaya hassleriana							NCBI Tarenaya hassleriana Annotation Release 101	249929577	Scaffold	2013-09-05	AOUI01	22358	1600628	0.98651	0.89295	0.0935596	0.00348129	0.0100087	brassicales_odb10	Illumina Hisiq	Beijing Genomics Institution-shenzhen	PRJNA175230	SAMN02981509	30212	27396	847
GCA_000463585.1	ASM46358v1	Tarenaya hassleriana								249929577	Scaffold	2013-09-05	AOUI01	22358	1600628							Illumina Hisiq	Beijing Genomics Institution-shenzhen	PRJNA175230	SAMN02981509
GCA_000467755.1	Kiwifruit_v1	Actinidia chinensis			Hongyang					604217145	Contig	2013-09-16	AONS01	58864								Illumina	Boyce Thompson Institute	PRJNA187206	SAMN02981505
GCA_000465365.1	Vigna angularis	Vigna angularis var. angularis			IT213134					291823841	Scaffold	2013-09-16	AUGG01	13270	21697							Illumina HiSeq	Seoul National University	PRJNA210126	SAMN02981549
GCA_000466325.1	Bottle_gourd	Lagenaria siceraria								176727258	Scaffold	2013-09-19	ATBX01	537	782							Illumina HiSeq	Institute of Vegetables, Zhejiang Academy of Agricultural Sciences	PRJNA200441	SAMN02981541
GCA_000471905.1	AMTR1.0	Amborella trichopoda							Annotation submitted by Amborella Genome Sequencing Project	706332640	Scaffold	2013-09-30	AWHE01	29332	4927027							454	Amborella Genome Sequencing Project	PRJNA212863	SAMN02313977	27981	27313
GCF_000471905.2	AMTR1.0	Amborella trichopoda							NCBI Amborella trichopoda Annotation Release 101	706332640	Scaffold	2013-09-30	AWHE01	29332	4927027	0.977695	0.961586	0.016109	0.0111524	0.0111524	embryophyta_odb10	454	Amborella Genome Sequencing Project	PRJNA212863	SAMN02313977	19521	17106	808
GCA_000495115.1	PopEup_1.0	Populus euphratica								495875768	Scaffold	2013-11-01	AOFL01	40472	482846							Illumina Hiseq2000	Lanzhou University	PRJNA178692	SAMN02981499
GCF_000478725.1	Eutsalg1_0	Eutrema salsugineum							NCBI Eutrema salsugineum Annotation Release 100	243110105	Scaffold	2013-11-05	ANOA01	222588	13441892	0.996301	0.977372	0.0189295	0.00174064	0.00195822	brassicales_odb10	ABI 3730	Joint Genome Institute	PRJNA73205	SAMN02981485	33009	26943	1613
GCA_000478725.1	Eutsalg1_0	Eutrema salsugineum							Annotation submitted by Joint Genome Institute	243110105	Scaffold	2013-11-05	ANOA01	222588	13441892							ABI 3730	Joint Genome Institute	PRJNA73205	SAMN02981485	26528	26528
GCA_000493195.1	Citrus_clementina_v1.0	Citrus x clementina			Clemenules				Annotation submitted by International Citrus Genome Consortium	301364702	Scaffold	2013-11-08	AMZM01	109915	31410901							ABI 3739	International Citrus Genome Consortium	PRJNA223006	SAMN02389527	25000	25000
GCF_000493195.1	Citrus_clementina_v1.0	Citrus x clementina			Clemenules				NCBI Citrus clementina Annotation Release 100	301364702	Scaffold	2013-11-08	AMZM01	109915	31410901	0.988392	0.978934	0.0094583	0.00472915	0.00687876	eudicots_odb10	ABI 3739	International Citrus Genome Consortium	PRJNA223006	SAMN02389527	27326	22826	1900
GCA_000496875.1	CamelinaSativa	Camelina sativa								547649377	Scaffold	2013-11-14	AUUT01	15644	99217							454; Illumina	Penn State University	PRJNA210747	SAMN02981554
GCA_000499845.1	PhaVulg1_0	Phaseolus vulgaris			G19833				Annotation submitted by JGI	521076696	Chromosome	2013-11-29	ANNZ01	39053	50367376							ABI 3730; Roche 454 FLX; Illumina GAII	JGI	PRJNA41439	SAMN02981484	28134	28134
GCF_000499845.1	PhaVulg1_0	Phaseolus vulgaris			G19833				Annotation submitted by NCBI RefSeq	521076696	Chromosome	2013-11-29	ANNZ01	39053	50367376							ABI 3730; Roche 454 FLX; Illumina GAII	JGI	PRJNA41439	SAMN02981484	28134	28134
GCA_000511975.1	FII_r1.1	Fragaria iinumae								199627509	Scaffold	2013-12-06	BATU01	3302	3309							Illumina HiSeq1000	Kazusa DNA Research Institute	PRJDB1478	SAMD00010918
GCA_000512025.1	FNI_r1.1	Fragaria nipponica								206414839	Scaffold	2013-12-06	BATV01	1273	1275							Illumina HiSeq1000	Kazusa DNA Research Institute	PRJDB1479	SAMD00010925
GCA_000511995.1	FNU_r1.1	Fragaria nubicola								203686407	Scaffold	2013-12-06	BATW01	1288	1291							Illumina HiSeq1000	Kazusa DNA Research Institute	PRJDB1480	SAMD00010927
GCA_000517285.1	FOR_r1.1	Fragaria orientalis								214184023	Scaffold	2013-12-06	BATX01	721	722							Illumina HiSeq1000	Kazusa DNA Research Institute	PRJDB1481	SAMD00010919
GCA_000511835.1	FAN_r1.1	Fragaria x ananassa			Reikou					697762269	Scaffold	2013-12-06	BATT01	1355	2201							Illumina GAIIx; Illumina HiSeq1000	Kazusa DNA Research Institute	PRJDB1477
GCA_000511695.1	FANhybrid_r1.2	Fragaria x ananassa			Reikou					173229572	Scaffold	2013-12-06	BATS01	2235	5137							454 GS FLX+; Illumina GAIIx; Illumina HiSeq1000	Kazusa DNA Research Institute	PRJDB1476
GCA_000504445.1	Spirodela_polyrhiza_v01	Spirodela polyrhiza		7498						132009443	Contig	2013-12-06	ATDW01	14533								454; ABI3730	Waksman Institute	PRJNA205940	SAMN02981544
GCA_000510365.1	KDHBv-1.0.1	Beta vulgaris subsp. vulgaris			KWS_DH1440					484231339	Scaffold	2013-12-18	AYZT01	12144	70831							Illumina HiSeq	BeetSeq	PRJNA41497	SAMN02182561
GCA_000510875.1	YTiBv-1.0.1	Beta vulgaris subsp. vulgaris			SynTilling DH					479876199	Scaffold	2013-12-18	AYZX01	9982	55392							Illumina HiSeq	BeetSeq	PRJNA41497	SAMN02182567
GCA_000510485.1	YMoBv-1.0.1	Beta vulgaris subsp. vulgaris			SynMono DH					463705922	Scaffold	2013-12-18	AYZW01	9537	39758							Illumina HiSeq	BeetSeq	PRJNA41497	SAMN02182569
GCA_000510465.1	UMSBv-1.0.1	Beta vulgaris subsp. vulgaris			STR06A6001					539552399	Scaffold	2013-12-18	AYZU01	8748	47578							Illumina HiSeq	BeetSeq	PRJNA41497	SAMN02182563
GCA_000510975.1	RefBeet-1.1.1	Beta vulgaris subsp. vulgaris			KWS2320					568609397	Chromosome	2013-12-19	AYZY01	13140	1685138							454; Illumina GAIIx; Illumina HiSeq; Sanger	Beta vulgaris resource	PRJNA41497	SAMN02182557
GCA_000512335.1	DCA_r1.0	Dianthus caryophyllus			Francesco					567661845	Scaffold	2013-12-19	BAUD01	16727	60730							454 GS FLX+; Illumina HiSeq1000	Kazusa DNA Research Institute	PRJDB1491	SAMD00012316
GCF_000512975.1	S_indicum_v1.0	Sesamum indicum			Zhongzhi No. 13				NCBI Sesamum indicum Annotation Release 101	274906174	Chromosome	2014-01-06	APMJ01	52169	2060396	0.984953	0.928203	0.0567498	0.00343938	0.0116079	eudicots_odb10	Illumina Hiseq 2000	Oil Crops Research Institute of the Chinese Academy of Agricultural Sciences	PRJNA186669	SAMN02981519	26667	24075	594
GCA_000512975.1	S_indicum_v1.0	Sesamum indicum			Zhongzhi No. 13					274906174	Chromosome	2014-01-06	APMJ01	52169	2060396							Illumina Hiseq 2000	Oil Crops Research Institute of the Chinese Academy of Agricultural Sciences	PRJNA186669	SAMN02981519
GCA_000523005.1	Ahal_1.0	Arabidopsis halleri subsp. gemmifera								221139660	Scaffold	2014-01-17	BASO01	2864	17686							Illumina HiSeq2000	Tokyo Institute of Technology	PRJDB1392	SAMD00008636
GCA_000524985.1	Alyr_1.0	Arabidopsis lyrata subsp. petraea								202972003	Scaffold	2014-01-21	BASP01	2321	7848							Illumina HiSeq2000	Tokyo Institute of Technology	PRJDB1393	SAMD00008633
GCA_000577875.1	Sopen10	Solanum pennellii								720458090	Contig	2014-02-20	CBYR01	28135									PRI	PRJEB5228	SAMEA3138941
GCA_000325765.3	Lperr_V1.4	Leersia perrieri								266687832	Chromosome	2014-02-21	ALNV02	46324	22540073							Illumina HiSeq	Arizona Genomics Institute	PRJNA163065	SAMN02981441
GCA_000577655.1	Sohab10	Solanum habrochaites								724284658	Contig	2014-02-21	CBYS01	37085									PRI	PRJEB5227	SAMEA3138934
GCF_000346735.1	P.mume_V1.0	Prunus mume					4		NCBI Prunus mume Annotation Release 101	233872527	Chromosome	2014-02-28	AOHF01	32259	636887	0.984093	0.954858	0.0292347	0.00687876	0.00902837	eudicots_odb10	Illumina Hiseq2000	BGI	PRJNA171605	SAMN02981503	26522	23423	1496
GCA_000612985.1	Soarc10	Solanum arcanum								665186956	Contig	2014-03-22	CBYQ01	31288									PRI	PRJEB5226	SAMEA3138986
GCA_000604025.1	BOL_v1.0	Brassica oleracea var. capitata			line 02-12					514430932	Scaffold	2014-03-31	AOIX01	28316	1419759							Illumina GAIIx	Oil Crops Research Institute of Chinese Academy of Agricultural Sciences	PRJNA174731	SAMN01173935
GCA_000612745.1	AA1	Arabis alpina								171788040	Contig	2014-04-01	CBTM01	5934									LECA	PRJEB4433	SAMEA3138974
GCA_000504015.1	Mimgu1_0	Erythranthe guttata			IM62				Annotation submitted by DOE Joint Genome Institute	321641293	Scaffold	2014-04-02	APLE01	45432	1123783							ABI3730	DOE Joint Genome Institute	PRJNA13880	SAMN02742818	27890	27890
GCF_000504015.1	Mimgu1_0	Erythranthe guttata			IM62				NCBI Erythranthe guttata Annotation Release 100	321641293	Scaffold	2014-04-02	APLE01	45432	1123783	0.978504	0.94282	0.0356836	0.0103181	0.011178	eudicots_odb10	ABI3730	DOE Joint Genome Institute	PRJNA13880	SAMN02742818	29720	27273	860
GCA_000632695.1	ASM63269v1	Oryza minuta								45165869	Chromosome	2014-04-17	JJNN01	134608	25201394							Sanger	Oryza Chr3 Short Arm Comparative Sequencing Project	PRJNA239524	SAMN02666870
GCF_000633955.1	Cs	Camelina sativa			DH55				NCBI Camelina sativa Annotation Release 101	641356059	Chromosome	2014-04-24	JFZQ01	32728	30099736	0.998477	0.0382942	0.960183	0.000652742	0.000870322	brassicales_odb10	Illumina HiSeq; 454	Agriculture & AgriFood Canada	PRJNA231618	SAMN02644653	98741	82569	7930
GCA_000633955.1	Cs	Camelina sativa			DH55					641356059	Chromosome	2014-04-24	JFZQ01	32728	30099736							Illumina HiSeq; 454	Agriculture & AgriFood Canada	PRJNA231618	SAMN02644653
GCA_000690575.1	Helico_v1.0	Helicosporidium sp. ATCC 50920		ATCC 50920					Annotation submitted by University of British Columbia	12373820	Contig	2014-05-13	AYPS01	3036								Illumina HiSeq; Illumina GAIIx	University of British Columbia	PRJNA188927	SAMN02384563	6033	6033
GCF_000695525.1	BOL	Brassica oleracea var. oleracea			TO1000				NCBI Brassica oleracea Annotation Release 100	488593889	Chromosome	2014-05-27	JJMF01	21920	48366697	0.99456	0.899695	0.0948651	0.00195822	0.00348129	brassicales_odb10	Illumina GAII; Illumina HiSeq; 454	CanSeq	PRJNA217459	SAMN02584321	53125	44382	4495
GCA_000695525.1	BOL	Brassica oleracea var. oleracea			TO1000					488593889	Chromosome	2014-05-27	JJMF01	21920	48366697							Illumina GAII; Illumina HiSeq; 454	CanSeq	PRJNA217459	SAMN02584321
GCA_000723945.1	Ni_ben	Nicotiana benthamiana					257-9-8 (T0-T1-T2)			61951072	Contig	2014-05-27	CBMM01	776									NAAS	PRJEB1277	SAMEA3139055
GCF_000715135.1	Ntab-TN90	Nicotiana tabacum			TN90				NCBI Nicotiana tabacum Annotation Release 100	3642884816	Scaffold	2014-05-29	AYMY01	40422	67736	0.990756	0.230588	0.760168	0.00605042	0.00319328	solanales_odb10	Illumina HiSeq	Philip Morris International R&D	PRJNA208209	SAMN02316627	74273	61780	3403
GCA_000715135.1	Ntab-TN90	Nicotiana tabacum			TN90					3718817244	Scaffold	2014-05-29	AYMY01	39411	66158							Illumina HiSeq	Philip Morris International R&D	PRJNA208209	SAMN02316627
GCA_000715095.1	Ntab-BX	Nicotiana tabacum			Basma Xanthi					3735815445	Scaffold	2014-05-29	AWOK01	21713	32863							Illumina HiSeq	Philip Morris International R&D	PRJNA208211	SAMN02316629
GCA_000695605.1	Citrus_sinensis_v1.0	Citrus sinensis			Ridge Pineapple sweet orange				Annotation submitted by DOE-Joint Genome Institute	319225235	Scaffold	2014-05-30	JJOQ01	6615	250548							454 GS-FLX Titanium; 454 FLX Standard; ABI 3739	DOE-Joint Genome Institute	PRJNA225968	SAMN02389851	28195	28195
GCA_000696445.1	Aquilaria_agallocha_v1	Aquilaria agallochum			A.agall-S2m					726710453	Scaffold	2014-05-30	JMHV01	16831	128399							Illumina HiSeq	Academia Sinica	PRJNA240626	SAMN02677707
GCA_000696525.1	JatCur_1.0	Jatropha curcas			GZQX0401				Annotation submitted by Chinese Academy of Sciences	318363250	Scaffold	2014-06-02	AFEW01	27183	746835							Illumina GAII; Illumina HS	Chinese Academy of Sciences	PRJNA63485	SAMN02799222	27172	27172
GCF_000696525.1	JatCur_1.0	Jatropha curcas			GZQX0401				NCBI Jatropha curcas Annotation Release 101	318363250	Scaffold	2014-06-02	AFEW01	27183	746835	0.993121	0.965176	0.027945	0.00128977	0.00558899	eudicots_odb10	Illumina GAII; Illumina HS	Chinese Academy of Sciences	PRJNA63485	SAMN02799222	24647	21819	899
GCA_000708835.1	ASM70883v1	Klebsormidium nitens		NIES-2285					Annotation submitted by Tokyo Institute of Technology, Center for Biological Resources and Informatics	103921766	Scaffold	2014-06-03	BANV01	72512	134930							454; Illumina GAIIx	Tokyo Institute of Technology, Center for Biological Resources and Informatics	PRJDB718	SAMD00000399	16273	16195
GCA_000715115.1	Noto	Nicotiana otophora								2689351490	Scaffold	2014-06-05	AWOL01	11316	26649							Illumina HiSeq	Philip Morris International R&D	PRJNA208212	SAMN02316630
GCA_000715565.1	RSA_r1.0	Raphanus sativus			Aokubi S-h					402327938	Scaffold	2014-06-10	BAUK01	13697	46262							Illumina HiSeq2000	Kazusa DNA Research Institute	PRJDB1517	SAMD00008820
GCA_000700045.1	O. rufipogon chromosome 3 short arm	Oryza rufipogon								12740948	Chromosome	2014-06-11	JNHC01	8084	12740948							454	University of Arizona	PRJNA243646	SAMN02721168
GCA_000219495.2	MedtrA17_4.0	Medicago truncatula		A17					JCVI Mt4.0v2	412800391	Chromosome	2014-06-18	APNO01	339060	49172423							Sanger; 454; Illumina	Medicago truncatula Consortium	PRJNA10791	SAMN02299339	51519	50444
GCF_000219495.3	MedtrA17_4.0	Medicago truncatula		A17					NCBI Medicago truncatula Annotation Release 101	412800391	Chromosome	2014-06-18	APNO01	339060	49172423	0.984905	0.95136	0.0335445	0.00335445	0.0117406	fabales_odb10	Sanger; 454; Illumina	Medicago truncatula Consortium	PRJNA10791	SAMN02299339	37734	31394	1656
GCA_000710545.1	O. brachyantha chromosome 3 short arm	Oryza brachyantha								14440416	Chromosome	2014-06-30	JNWF01	11798	14440416							454	The Institute of Genetics and Developmental Biology	PRJNA70533	SAMN02666884
GCA_000710525.1	O. punctata chromosome 3 short arm	Oryza punctata								22465362	Chromosome	2014-06-30	JNWE01	73397	22465362							Sanger	The Oryza Map Alignment Project (OMAP)	PRJNA13770	SAMN02666882
GCA_000717455.1	O. officinalis chromosome 3 short arm	Oryza officinalis								26188458	Chromosome	2014-07-03	JJMQ01	71011	26188458							Sanger	Oryza Chr3 Short Arm Comparative Sequencing Project	PRJNA239525	SAMN02666869
GCA_001077415.1	ASM107741v1	Hordeum vulgare subsp. vulgare			Morex					1645577724	Scaffold	2014-07-08	CBLZ01	1333	1469								International Barley Genome Sequencing Consortium (IBSC)	PRJNA30763	SAMEA3146287
GCF_001406875.1	SPENNV200	Solanum pennellii							NCBI Solanum pennellii Annotation Release 101	926426464	Chromosome	2014-07-11		60083	77991103	0.987059	0.964202	0.0228571	0.0010084	0.0119328	solanales_odb10		RWTH Aachen	PRJEB5809	SAMEA3283146	34055	26453	3556
GCA_900008105.1	V100	Solanum lycopersicum			M82					759911905	Chromosome	2014-07-11		89755	64845585								RWTH Aachen	PRJEB6302	SAMEA3283147
GCA_001406875.2	SPENNV200	Solanum pennellii								926426464	Chromosome	2014-07-11		60083	77991103								RWTH Aachen	PRJEB5809	SAMEA3283146
GCA_000729925.1	BvulgarisC0t1.0	Beta vulgaris subsp. vulgaris			bolting resistant "O type" sugar beet line (F4.1016)					1153469	Contig	2014-07-16	JMBQ01	854								454	LBLGC, UNIVERSITE D'ORLEANS	PRJNA241492	SAMN02690742
GCA_000876415.1	ASM87641v1	Picochlorum sp. SENEW3		SENEW3						13278802	Scaffold	2014-07-28	JPID01	126215	126215							Illumina MiSeq	Rutgers, The State University	PRJNA245752	SAMN02739349
GCA_000733215.1	ASM73321v1	Auxenochlorella protothecoides		710					Annotation submitted by Beijing Genomics Institue, Shenzhen	22924637	Scaffold	2014-08-01	APJO01	35091	285543							454 GS FLX Titanium; Illumina HiSeq 2000	Beijing Genomics Institue, Shenzhen	PRJNA182710	SAMN02433493	7016	7010
GCF_000733215.1	ASM73321v1	Auxenochlorella protothecoides		710					Annotation submitted by NCBI RefSeq	22924637	Scaffold	2014-08-01	APJO01	35091	285543							454 GS FLX Titanium; Illumina HiSeq 2000	Beijing Genomics Institue, Shenzhen	PRJNA182710	SAMN02433493	7016	7010
GCA_000737115.1	MK_v2b	Manihot esculenta			KU50					292098240	Scaffold	2014-08-01	JPQF01	4833	9856							Illumina GAII; Illumina HiSeq; 454	The Cassava Genome Consortium	PRJNA236442	SAMN02592734
GCA_000737105.1	MW_v2d	Manihot esculenta subsp. flabellifolia			W14					390835892	Scaffold	2014-08-01	JPQE01	7381	14635							Illumina GAII; Illumina HiSeq; 454	The Cassava Genome Consortium	PRJNA236442	SAMN02592733
GCA_001077335.1	ASM107733v1	Triticum aestivum			Chinese Spring					58502153	Scaffold	2014-08-01	CBUC01	24073	213933								INRA	PRJEB4376	SAMEA3146289
GCA_000737435.1	ASM73743v1	Penstemon centranthifolius					wolfe199			4471593	Contig	2014-08-04	JPFH01	752								454	Ohio State University	PRJNA242923	SAMN02711299
GCA_000737425.1	ASM73742v1	Penstemon grinnellii					wolfe306			3663524	Contig	2014-08-04	JPFI01	780								454	Ohio State University	PRJNA242923	SAMN02711300
GCF_000495115.2	PopEup_1.0	Populus euphratica							NCBI Populus euphratica Annotation Release 100	494920918	Scaffold	2014-08-12	AOFL01	40590	485278							Illumina Hiseq2000	Lanzhou University	PRJNA178692	SAMN02981499	35761	30668	1819
GCA_000733195.1	A_alpina_V4	Arabis alpina			Pajares				Annotation submitted by TRANSNET	308032609	Chromosome	2014-08-12	JNGA01	9916	13663266							454; Illumina GAIIx; Sanger	TRANSNET	PRJNA241291	SAMN02689159	30690	21609
GCA_900059795.1	AUK_PRJEB4211_v1	Coffea canephora		DH200=94					Annotation submitted by Genoscope CEA	568611505	Chromosome	2014-08-21	CBUE02	49589	1260636								Genoscope CEA	PRJEB4211	SAMEA3146290	25574	25574
GCA_000751015.1	AST_PRJEB5043_v1	Brassica napus							Annotation submitted by GSC	848200303	Scaffold	2014-08-26	CCCW01	37901	680862								GSC	PRJEB5043	SAMEA3139102	61153	61153
GCA_000775335.2	ASM77533v2	Vaccinium macrocarpon			Ben Lear (CNJ99-125-1 inbred clone)					402340004	Scaffold	2014-09-04	JOTO01	4194	4207							Illumina GAIIx	rutgers university	PRJNA245813	SAMN02739898
GCA_000820945.1	SPen_1.0	Solanum pennellii								720458090	Contig	2014-09-23	CCXL01	28135									PRI	PRJEB5228	SAMEA2735474
GCA_000787875.1	SME_r2.5.1	Solanum melongena								833080760	Scaffold	2014-09-30	BAUE01	15025	64530							454 GS FLX+; Illumina HiSeq2000	Kazusa DNA Research Institute	PRJDB1505
GCF_000214015.3	version 140606	Ostreococcus tauri		RCC4221					Annotation submitted by Laboratoire Arago, France	12916858	Chromosome	2014-10-02	CAID01	48024	770246								Laboratoire Arago, France	PRJNA12912	SAMEA3138397	7833	7765
GCA_000214015.2	version 140606	Ostreococcus tauri		RCC4221					Annotation submitted by Laboratoire Arago, France	12916858	Chromosome	2014-10-02	CAID01	48024	770246								Laboratoire Arago, France	PRJNA12912	SAMEA3138397	7668	7662
GCA_000769845.1	ASM76984v1	Raphanus raphanistrum subsp. raphanistrum					MSURR			253833977	Contig	2014-10-28	JRQH01	10186								Illumina GAII; 454	Michigan State University	PRJNA209513	SAMN02213662
GCA_000835945.1	ASM83594v1	Arabidopsis thaliana				Ler-0				126900860	Contig	2014-11-10	JSAD01	11163166								PacBio	Pacific Biosciences	PRJNA237120	SAMN02724977
GCA_000774125.1	ASM77412v1	Diospyros lotus			Kunsenshi			male		1104189	Scaffold	2014-11-10	JRBH01	1864	1870							Illumina HiSeq	University of California Davis	PRJNA256104	SAMN03019951
GCA_000775935.1	ASM77593v1	Erigeron canadensis			TN-R					326165195	Contig	2014-11-13	JSWR01	20748								454; Illumina HiSeq; PacBio	University of Tennessee	PRJNA248374	SAMN02798061
GCA_000787975.1	arboreum_v1.0	Gossypium arboreum			AKA8401				Annotation submitted by NCGR	1862242191	Scaffold	2014-12-02	JRRC01	8492	22252							Illumina Short Insert Pairs (>160x); Illumina Long Insert (4kb) Pairs (7x, 280x fragment coverage)	NCGR	PRJNA181159	SAMN02441868	39320	32490
GCA_000788445.1	ASM78844v1	Primula veris			Vogt026P					309692940	Scaffold	2014-12-03	JTKG01	13157	165836							Illumina HiSeq; Illumina MiSeq; PacBio	University of Zurich	PRJNA238546	SAMN02644982
GCA_000789195.1	O_longistaminata_v1.0	Oryza longistaminata								326442508	Scaffold	2014-12-09	AMDW01	4894	93178							Illumina HiSeq	BGI	PRJNA169314	SAMN03247844
GCA_000722935.2	W05v1.0	Glycine soja			W05				Annotation submitted by The Chinese University of Hong Kong	863568428	Scaffold	2014-12-17	AZNC01	24258	404776							Illumina GAII	The Chinese University of Hong Kong	PRJNA223435	SAMN02905861	50399	50399
GCA_000830395.1	hl_KR_version_1.0.fasta	Humulus lupulus var. cordifolius								2049208583	Scaffold	2014-12-20	BBPB01	10902	37081							Illumina GA IIx	Iwate Biotechnology Research Center	PRJDB3233	SAMD00021059
GCA_000831365.1	hl_SW_version_1.0.fasta	Humulus lupulus var. lupulus			Shinshu Wase					2049208583	Scaffold	2014-12-22	BBPC01	10902	37081							Illumina GA IIx and HiSeq 2000	Iwate Biotechnology Research Center	PRJDB3233	SAMD00021060
GCA_000805495.1	Nelumbo_nucifera_v1.1	Nelumbo nucifera			Chinese Tai-zi lotus					790338781	Scaffold	2014-12-22	APLB01	39837	989329							Illumina Hiseq2000	BGI	PRJNA192418	SAMN03267314
GCA_000817225.2	ASM81722v2	Oryza rufipogon			W1943					339176937	Scaffold	2014-12-30	CBQP01	34232	27785585								National Center for Gene Research, Chinese Academy of Sciences	PRJEB4137	SAMEA3158452
GCA_000812005.1	ASM81200v1	Coccomyxa sp. LA000219		LA000219						48546496	Scaffold	2015-01-02	JUGA01	694571	2254067							Illumina HiSeq	University of Helsinki	PRJNA269066	SAMN03248237
GCA_000818885.1	ASM81888v1	Triticum aestivum			Chinese Spring					65111056	Scaffold	2015-01-02	JROL01	3124	4686							454	International Wheat Genome Sequencing Consortium (IWGSC)	PRJNA261362	SAMN03072813
GCA_000817635.1	A123v1.0	Oryza sativa Japonica Group			A123					337739616	Chromosome	2015-01-14	JSUG01	70342	25188480							Illumina HiSeq	University of California, Riverside	PRJNA265458	SAMN03151584
GCA_000817615.1	HEG4v1.0	Oryza sativa Japonica Group			HEG4		HEG4_2.0			342028015	Chromosome	2015-01-14	JSUF01	50705	26709882							Illumina HiSeq	University of California, Riverside	PRJNA264749	SAMN02054479
GCA_000818905.1	ASM81890v1	Trebouxia gelatinosa					LA000220			61726235	Scaffold	2015-01-16	JUBA01	951886	3512598							Illumina HiSeq	University of Helsinki	PRJNA263654	SAMN03104849
GCA_001077355.1	ASM107735v1	Primula vulgaris								1504784	Scaffold	2015-01-29	CDJJ02	16250	23713								TGAC	PRJEB7311	SAMEA2802728
GCF_000826755.1	ZizJuj_1.1	Ziziphus jujuba			Dongzao				NCBI Ziziphus jujuba Annotation Release 101	437753511	Chromosome	2015-02-06	JREP01	33947	301045	0.931212	0.789768	0.141445	0.0266552	0.0421324	eudicots_odb10	Illumina HiSeq	Agricultural University of Hebei	PRJNA251714	SAMN02918186	35810	30007	2307
GCA_000826755.1	ZizJuj_1.1	Ziziphus jujuba			Dongzao					437753511	Chromosome	2015-02-06	JREP01	33947	301045							Illumina HiSeq	Agricultural University of Hebei	PRJNA251714	SAMN02918186
GCA_000611645.1	mono_v1	Monoraphidium neglectum		SAG 48.87					Annotation submitted by Bielefeld University	69482627	Scaffold	2015-02-26	AYTC01	9120	15604							Illumina GAIIx	Bielefeld University	PRJNA221625	SAMN02981574	16807	16755
GCF_000611645.1	mono_v1	Monoraphidium neglectum		SAG 48.87					Annotation submitted by NCBI RefSeq	69482627	Scaffold	2015-02-26	AYTC01	9120	15604							Illumina GAIIx	Bielefeld University	PRJNA221625	SAMN02981574	16807	16755
GCA_000947855.1	563_E_assembled_ctg_200	Hordeum vulgare								98055987	Contig	2015-03-01	CEGH01	239									DUNDEE	PRJEB5860	SAMEA3257439
GCA_000949345.1	ASM94934v1	Catharanthus roseus			Sunstorm Apricot					522653749	Scaffold	2015-03-06	JQHZ01	14288	26249							Illumina HiSeq	Michigan State University	PRJNA252611	SAMN02989763
GCF_000710875.1	Pepper Zunla 1 Ref_v1.0	Capsicum annuum			Zunla-1				NCBI Capsicum annuum Annotation Release 100	2935215852	Chromosome	2015-03-11	ASJU01	74708	1482743	0.992101	0.974286	0.0178151	0.00302521	0.00487395	solanales_odb10	Illumina HiSeq 2000	BGI	PRJNA186921	SAMN01906946	41729	31384	4738
GCA_000710875.1	Pepper Zunla 1 Ref_v1.0	Capsicum annuum			Zunla-1					2935215852	Chromosome	2015-03-11	ASJU01	74708	1482743							Illumina HiSeq 2000	BGI	PRJNA186921	SAMN01906946
GCA_000950795.1	Pepper Chiltepin Ref_v1.0	Capsicum annuum var. glabriusculum								2768129418	Chromosome	2015-03-16	ASJV01	73444	919286							Illumina HiSeq 2000	BGI	PRJNA193661	SAMN01906552
GCA_000956625.1	T_arvense_v1	Thlaspi arvense			MN106					343012389	Scaffold	2015-03-19	AZNP01	28155	140815							Illumina HiSeq; Illumina MiSeq; PacBio	University of Minnesota	PRJNA222676	SAMN02374852
GCA_000978395.1	ITR_r1.0	Ipomoea trifida			Mx23Hm					512990763	Scaffold	2015-04-07	BBOG01	8993	42586							Illumina HiSeq2000	Kazusa DNA Research Institute	PRJDB3230	SAMD00020908
GCA_000981105.1	ITRk_r1.0	Ipomoea trifida			0431-1					712155424	Scaffold	2015-04-07	BBOH01	2635	36283							Illumina HiSeq2000	Kazusa DNA Research Institute	PRJDB3230	SAMD00020907
GCA_000970635.1	ASM97063v1	Eragrostis tef			Tsedey (DZ-Cr-37)					607317615	Scaffold	2015-04-08	LAPY01	7532	116204							Illumina HiSeq; 454	Tef Genome Sequencing Initiative Webpage	PRJNA253673	SAMN02872936
GCA_001375635.1	VfEP_Reference-Unigene	Vicia faba								80362707	Contig	2015-04-20	CSVX01	1723									IPK GATERSLEBEN	PRJEB8906	SAMEA3311348
GCA_001239805.1	ASM123980v1	Solanum commersonii			cmm1t					729602650	Scaffold	2015-04-21	JXZD01	22247	38514							Illumina HiSeq	Universita di Verona	PRJNA269007	SAMN03247563
GCA_000978595.1	SJ6.1	Saccharina japonica			Ja			female		543425876	Scaffold	2015-04-22	JXRI01	44572	252007							Illumina HiSeq; 454; PacBio	Beijing Institutes of Life Science, Chinese Academy of Sciences	PRJNA272647	SAMN03284653
GCA_000975565.1	ASM97556v1	Sesamum indicum			Swetha					340463922	Scaffold	2015-04-22	JPLX01	11517	22222							Illumina; 454; Illumina MiSeq	National Bureau of Plant Genetic Resources	PRJNA219369	SAMN02357081
GCA_001430725.1	ASM143072v1	Micromonas sp. ASP10-01a								19582411	Scaffold	2015-04-28	LAQG01	12133	22484							Hiseq Illumina	Marine Biological Laboratory	PRJNA276743	SAMN03380213
GCF_000987745.1	ASM98774v1	Gossypium hirsutum			TM-1				NCBI Gossypium hirsutum Annotation Release 100	2188311125	Chromosome	2015-05-05	LBLM01	78260	70911690	0.984523	0.227859	0.756664	0.00171969	0.0137575	eudicots_odb10	Illumina Hiseq 2000	BGI-shenzhen	PRJNA259930	SAMN03342414	78218	62268	5804
GCA_000987745.1	ASM98774v1	Gossypium hirsutum			TM-1					2188311125	Chromosome	2015-05-05	LBLM01	78260	70911690							Illumina Hiseq 2000	BGI-shenzhen	PRJNA259930	SAMN03342414
GCA_001021125.1	ASM102112v1	Chlorella vulgaris		UTEX 395						37342230	Scaffold	2015-06-05	LDKB01	20333	27824							Illumina HiSeq	National Renewable Energy Laboratory	PRJNA278897	SAMN03453227
GCA_001021135.1	ASM102113v1	Selaginella kraussiana			Aurea					114502747	Scaffold	2015-06-05	LDJE01	2414	2415							Illumina HiSeq	Shanghai Institutes for Biological Sciences	PRJNA284650	SAMN03704959
GCA_000439995.3	AzaInd2.1	Azadirachta indica			GKVK					261121960	Contig	2015-06-16	AMWY02	3497								Illumina HiSeq	Centre for Cellular and Molecular Plateforms	PRJNA176672	SAMN02715695
GCA_001047155.1	Rsativus_build1.00	Raphanus sativus			Aokubi					383104752	Scaffold	2015-06-29	BAOO01	7116	138635							454; Illumina	Tokyo University of Agriculture	PRJDB707	SAMD00011068
GCA_000511025.2	RefBeet-1.2.2	Beta vulgaris subsp. vulgaris							Annotation submitted by Beta vulgaris resource	566181630	Chromosome	2015-07-07	AYZS02	26519	2013180							454; Illumina GAIIx; Illumina HiSeq; Sanger	Beta vulgaris resource	PRJNA41497	SAMN02182557	26569	26569
GCF_000511025.2	RefBeet-1.2.2	Beta vulgaris subsp. vulgaris							NCBI Beta vulgaris subsp. vulgaris Annotation Release 101	566181630	Chromosome	2015-07-07	AYZS02	26519	2013180	0.983663	0.965606	0.0180567	0.00171969	0.0146174	eudicots_odb10	454; Illumina GAIIx; Illumina HiSeq; Sanger	Beta vulgaris resource	PRJNA41497	SAMN02182557	28113	24491	439
GCA_001182835.1	Oropetium_genomic_20141112	Oropetium thomaeum								243174629	Contig	2015-07-20	LFJQ01	2386382								PacBio	Donald Danforth Plant Science Center	PRJNA286116	SAMN03765142
GCA_000510995.2	Spinach-1.0.3	Spinacia oleracea			SynViroflay				Annotation submitted by Beta vulgaris resource	493771890	Scaffold	2015-07-22	AYZV02	5971	19014							Illumina HiSeq	Beta vulgaris resource	PRJNA41497	SAMN02182572	21540	21539
GCA_001185155.1	Zosma_marina.v.2.1	Zostera marina		Finnish					Annotation submitted by JGI-PGF	203913826	Scaffold	2015-07-22	LFYR01	79958	485578							Illumina MiSeq; Illumina HiSeq	JGI-PGF	PRJNA41721	SAMN00991190	20859	20436	97
GCA_001190045.1	Vigan1.1	Vigna angularis			Jingnong 6				Annotation submitted by Beijing University of Agriculture	466744453	Chromosome	2015-07-31	JZJH01	38355	1292063							Illumina HiSeq 2000	Beijing University of Agriculture	PRJNA261643	SAMN03074979	34180	34172
GCF_001190045.1	Vigan1.1	Vigna angularis			Jingnong 6				NCBI Vigna angularis Annotation Release 100	466744453	Chromosome	2015-07-31	JZJH01	38355	1292063	0.988446	0.971301	0.017145	0.00298174	0.00857249	fabales_odb10	Illumina HiSeq 2000	Beijing University of Agriculture	PRJNA261643	SAMN03074979	29523	26741	1118
GCA_001244535.1	ASM124453v1	Coccomyxa sp. SUA001					SUA001			11754406	Contig	2015-08-05	LHAR01	570								IonTorrent	SaurashtraUniversity	PRJNA285941	SAMN03761152
GCA_001269945.2	Glycine max_Enrei_2.0	Glycine max			ENREI					927705949	Contig	2015-08-06	BBNX02	42937								454 GS FLX Titanium; Illumina HiSeq 2000	National Institute of Agrobiological Sciences	PRJDB2966	SAMD00018961
GCF_001263595.1	ASM126359v1	Phalaenopsis equestris							NCBI Phalaenopsis equestris Annotation Release 100	1064051384	Scaffold	2015-08-07	APLD01	21144	378442	0.92707	0.907911	0.0191595	0.052534	0.0203955	liliopsida_odb10	Illumina HiSeq	BGI-SZ	PRJNA192198	SAMN02046388	21938	20154	721
GCA_001263595.1	ASM126359v1	Phalaenopsis equestris								1064051384	Scaffold	2015-08-07	APLD01	21144	378442							Illumina HiSeq	BGI-SZ	PRJNA192198	SAMN02046388
GCA_001278415.1	OciTen1.0	Ocimum tenuiflorum		Krisha						332616730	Contig	2015-09-02	AYJT01	5674								Illumina HiSeq	Centre for Cellular and Molecular Plateforms	PRJNA223343	SAMN02378864
GCA_000181115.2	Lj3.0	Lotus japonicus				MG-20				394454697	Contig	2015-09-04	BABK02	25054								454 GS FLX Titanium; Illumina Genome Analyzer IIx	Kazusa DNA Research Institute	PRJDA28941	SAMD00011082
GCA_001282645.1	BoeWGS1.0	Vitis cinerea x Vitis riparia								539624286	Scaffold	2015-09-10	CCJE01	3674	4127								RWTH Aachen	PRJEB5934	SAMEA2532534
GCA_001292525.1	BAC_T16H	Catharanthus roseus								115520	Contig	2015-09-11	CCXB01	59670									TSL	PRJEB7256	SAMEA2766079
GCA_001292565.1	BAC_SGD	Catharanthus roseus								114931	Contig	2015-09-11	CCXA01	5969									TSL	PRJEB7256	SAMEA2766080
GCF_000612285.1	Gossypium_arboreum_v1.0	Gossypium arboreum			Shixiya1				NCBI Gossypium arboreum Annotation Release 100	1694437502	Chromosome	2015-09-28	AYOE01	71965	121339338	0.993551	0.900258	0.0932932	0.00257954	0.0038693	eudicots_odb10	Illumina Hiseq2000	BGI	PRJNA203683	SAMN02981570	40208	34493	2481
GCA_000612285.2	Gossypium_arboreum_v1.0	Gossypium arboreum			Shixiya1					1694437502	Chromosome	2015-09-28	AYOE01	71965	121339338							Illumina Hiseq2000	BGI	PRJNA203683	SAMN02981570
GCA_001305255.1	ASM130525v1	Oryza sativa Indica Group			RP Bio-226					352121023	Chromosome	2015-10-01		16797	30903862							Illumina-Nextseq500	OSMANIA UNIVERSITY	PRJNA285384	SAMN03751782
GCA_001403715.1	Primula_Slocus	Primula vulgaris								1504784	Scaffold	2015-10-07	CYSU01	16250	23713								TGAC	PRJEB7311	SAMEA2802728
GCA_001310045.1	ASM131004v1	Carica papaya			AU9			male		8077450	Chromosome	2015-10-09		80849	8077450								University of Illinois at Urbana-Champaign	PRJNA271489
GCA_001433935.1	IRGSP-1.0	Oryza sativa Japonica Group			Nipponbare				Annotation submitted by National Institute of Agrobiological Sciences	373795655	Chromosome	2015-10-10		7711345	29958434								National Institute of Agrobiological Sciences	PRJDB1747	SAMD00000397	45984	43795
GCF_001433935.1	IRGSP-1.0	Oryza sativa Japonica Group			Nipponbare				NCBI Oryza sativa Japonica Group Annotation Release 102	373795655	Chromosome	2015-10-10		7711345	29958434	0.992239	0.973856	0.0183824	0.00102124	0.0067402	poales_odb10		National Institute of Agrobiological Sciences	PRJDB1747	SAMD00000397	35223	28738	1605
GCA_002904275.2	ASM290427v2	Dioscorea alata								620909442	Scaffold	2015-10-18	CZHE02	17022	19343								TGAC	PRJEB10904	SAMEA3542249
GCA_001412135.1	ASM141213v1	Silene latifolia subsp. alba			K-line			female		665278925	Scaffold	2015-10-23	LHUT01	2366	3519							Illumina HiSeq; Illumina MiSeq	University of Oxford	PRJNA289891	SAMN03858036
GCF_000741045.1	Vradiata_ver6	Vigna radiata var. radiata			VC1973A				NCBI Vigna radiata Annotation Release 101	463085359	Chromosome	2015-10-28	JJMO01	48831	25360630	0.984719	0.957883	0.0268356	0.00242266	0.0128587	fabales_odb10	Illumina HiSeq	Seoul National University	PRJNA243847	SAMN02720863	30003	27075	1004
GCA_000741045.2	Vradiata_ver6	Vigna radiata var. radiata			VC1973A					463085359	Chromosome	2015-10-28	JJMO01	48831	25360630							Illumina HiSeq	Seoul National University	PRJNA243847	SAMN02720863
GCA_000263155.2	Setaria_italica_v2.0	Setaria italica		Yugu1					Annotation submitted by JGI-PGF	405732883	Chromosome	2015-10-30	AGNK02	126273	47252588							ABI 3739	JGI-PGF	PRJNA32913	SAMN02981383	34584	34584
GCF_000263155.2	Setaria_italica_v2.0	Setaria italica		Yugu1					NCBI Setaria italica Annotation Release 103	405732883	Chromosome	2015-10-30	AGNK02	126273	47252588	0.99326	0.975694	0.0175654	0.00245098	0.00428922	poales_odb10	ABI 3739	JGI-PGF	PRJNA32913	SAMN02981383	32124	27505	2001
GCA_001430745.1	ASM143074v1	Auxenochlorella pyrenoidosa		FACHB-9						56992954	Scaffold	2015-11-03	ANZC01	11732	1392758							454	Qingdao Institute of Bioenergy and Bioprocess Technology, Chinese Academy of Sciences	PRJNA171991	SAMN02954480
GCA_001447015.2	Sugar pine JHU assembly	Pinus lambertiana					USFS_5038			27598620994	Scaffold	2015-11-17	LMTP01	7945	292685							Illumina HiSeq; Illumina MiSeq	TreeGenes Database	PRJNA174450	SAMN03354659
GCA_001485685.1	Hall1	Triticum aestivum								44401522	Contig	2015-12-16	FAOV01	1165									UNIVERSITY OF LIVERPOOL	PRJEB8762	SAMEA3669679
GCA_004320505.1	Vangularis_v1	Vigna angularis var. angularis			Shumari				Annotation submitted by National Institute of Agrobiological Sciences, Japan	522761097	Chromosome	2015-12-17		1575115	38860970							PacBio RSII; Illumina HiSeq2500	National Institute of Agrobiological Sciences, Japan	PRJDB3778	SAMD00028456	33735	31241
GCA_001598975.1	PK2152_assembly	Parachlorella kessleri		NIES-2152						59187803	Contig	2015-12-19	BBXU01	33885								454 GS FLX+	The University of Tokyo	PRJDB3487	SAMD00025188
GCA_001517045.1	DougFir1.0	Pseudotsuga menziesii					Weyco1			14673225455	Scaffold	2015-12-22	LPNX01	67133	381586							Illumina HiSeq	TreeGenes Database	PRJNA174450	SAMN03333061
GCA_001484925.1	ASM148492v1	Arabis nordmanniana								342306570	Scaffold	2016-01-04	LNCG01	4787	4973							Illumina	Max-Planck-Institute for Plant Breeding Research	PRJNA258061	SAMN02983203
GCA_001509995.1	Chemdog91_175268	Cannabis sativa			Chemdog91			female		285932793	Scaffold	2016-01-11	LKUB01	2189	2250							Illumina GAII	Courtage Life Sciences	PRJNA297710	SAMN04145446
GCA_001510005.1	ASM151000v1	Cannabis sativa subsp. indica			LA Confidential			female		595358288	Contig	2016-01-11	LKUA01	2649								454	Courtage Life Sciences	PRJNA297710	SAMN04145444
GCA_001514335.2	ASM151433v2	Oryza longistaminata			RD23					362063720	Chromosome	2016-01-21	LQBC01	39115	363864							Illumina GAII; Illumina HiSeq; 454	Kunming Institute of Zoology, Chinese Academy of Science	PRJNA293398	SAMN03996572
GCA_001517995.1	phasIbeam10.0	Phaseolus vulgaris			BAT93					549748340	Chromosome	2016-01-22	LPQZ01	10795	433759							454; SOLiD; Sanger	CRG	PRJNA221782	SAMN02364588
GCA_001541825.1	ASM154182v1	Silybum marianum					LBBE			1477574977	Contig	2016-01-26	LMWD01	6967								Illumina Hiseq; PacBio	Jiangnan University	PRJNA251972	SAMN04161469
GCA_001551795.1	ASM155179v1	Oryza meridionalis			Taxon B	Australia				354610901	Contig	2016-02-07	LONC01	159640								PacBio	The University of Queensland	PRJNA305218	SAMN04320550
GCA_001551805.1	ASM155180v1	Oryza rufipogon			Taxon A	Australia				384518444	Contig	2016-02-07	LONB01	219409								PacBio	The University of Queensland	PRJNA305217	SAMN04320549
GCA_001562795.1	VitisNorton_MSU1.0	Vitis aestivalis			Norton					432755284	Contig	2016-02-17	LOML01	772								454; Illumina HiSeq	Missouri State University	PRJNA302606	SAMN04276630
GCA_000583005.2	Tp1.0	Trifolium pratense			Tatra				Annotation submitted by Masaryk University	304972039	Contig	2016-02-24	ASHM01	2432								Illumina HiSeq	Masaryk University	PRJNA200547	SAMN02117604	64761	63850	911
GCA_001584585.1	ASM158458v1	Gonium pectorale					NIES-2863		Annotation submitted by Kansas State University	148806073	Scaffold	2016-03-09	LSYV01	16298	1267136							454; Illumina MiSeq; ABI3730	Kansas State University	PRJNA302163	SAMN04493491	16290	16290
GCA_001584445.1	ASM158444v1	Vigna radiata var. radiata			RIL59					454906882	Scaffold	2016-03-09	LJIH01	45909	683756							Illumina HiSeq	Academia Sinica	PRJNA276314	SAMN04011950
GCF_001540865.1	ASM154086v1	Ananas comosus			F153				NCBI Ananas comosus Annotation Release 100	381896302	Chromosome	2016-03-14	LODP01	114399	11759267	0.938521	0.870098	0.0684232	0.00796569	0.0535131	poales_odb10	Illumina HiSeq; PacBio; 454	Fujian Agriculture and Forestry University	PRJNA305080	SAMN04316497	25758	22251	577
GCA_001540865.1	ASM154086v1	Ananas comosus			F153					381896302	Chromosome	2016-03-14	LODP01	114399	11759267							Illumina HiSeq; PacBio; 454	Fujian Agriculture and Forestry University	PRJNA305080	SAMN04316497
GCA_001602275.1	ASM160227v1	Zoysia japonica			Nagirizaki					334384427	Scaffold	2016-03-15	BCLF01	37669	2370062							Illumina HiSeq2000, Illumina MiSeq	Lab. of Plant Genomics and Genetics, Department of Plant Genome Research, Kazusa DNA Research Institute	PRJDB4210	SAMD00041943
GCA_001602295.1	ASM160229v1	Zoysia matrella			Wakaba					563438595	Scaffold	2016-03-15	BCLG01	24399	108897							Illumina HiSeq2000, Illumina MiSeq	Lab. of Plant Genomics and Genetics, Department of Plant Genome Research, Kazusa DNA Research Institute	PRJDB4210	SAMD00041944
GCA_001602315.1	ASM160231v1	Zoysia pacifica			Zanpa					397009957	Scaffold	2016-03-15	BCLH01	29005	111449							Illumina HiSeq2000, Illumina MiSeq	Lab. of Plant Genomics and Genetics, Department of Plant Genome Research, Kazusa DNA Research Institute	PRJDB4210	SAMD00041945
GCA_000340665.2	C.cajan_V1.1	Cajanus cajan							Annotation submitted by BGI	590369945	Chromosome	2016-03-30	AGCT01	22561	557663							Illumina Hiseq2000	BGI	PRJNA72815	SAMN02981370	49846	48078
GCA_000725085.2	ASM72508v2	Oryza sativa Indica Group			HR-12					389713089	Chromosome	2016-04-05	AZTA02	159270	22509088							Illumina HiSeq; PacBio	Centre for Cellular and Molecular Platforms	PRJNA227300	SAMN02401119
GCA_001611195.1	ASM161119v1	Oryza sativa Indica Group			Tetep					351225022	Scaffold	2016-04-05	LQHG01	19251	22011							Illumina HiSeq	Centre for Cellular and Molecular Platforms	PRJNA305605	SAMN04275185
GCA_001611255.1	ASM161125v1	Oryza sativa Indica Group			Tadukan					331818899	Scaffold	2016-04-05	LQHF01	8272	16514							Illumina HiSeq	Centre for Cellular and Molecular Platforms	PRJNA305606	SAMN04275184
GCA_001611235.1	ASM161123v1	Oryza sativa Indica Group			Co39					352226886	Scaffold	2016-04-05	LQHE01	6690	24435							Illumina HiSeq	Centre for Cellular and Molecular Platforms	PRJNA305604	SAMN04275173
GCA_001618795.1	ZSv2.0	Oryza sativa Indica Group			Zhenshan 97					386485583	Chromosome	2016-04-14	LBBA01	188883	910378							Illumina HiSeq	Huazhong Agricultural University	PRJNA276972	SAMN03380734
GCA_001618785.1	Mhv2.0	Oryza sativa Indica Group			Minghui 63					398762316	Chromosome	2016-04-14	LBAZ01	110150	513502							Illumina HiSeq	Huazhong Agricultural University	PRJNA276972	SAMN03380733
GCA_900079335.1	Trpr	Trifolium pratense			Milvus B					345990850	Chromosome	2016-04-15	FKJA01	4845	22682783								TGAC	PRJEB9186	SAMEA3696998
GCA_001630525.1	ASM163052v1	Coelastrella sp. M60					M60			80221759	Contig	2016-04-25	LWCB01	9337								Illumina MiSeq	Madurai Kamaraj University	PRJNA306811	SAMN04497931
GCA_001662365.1	Cap_assembly01	Chlamydomonas applanata		NIES-2202						78504178	Scaffold	2016-04-26	BDCZ01	25013	105699							Illunima Miseq	Department of Life Sciences, Graduate School of Arts and Sciences, University of Tokyo	PRJDB4711	SAMD00049913
GCA_001662385.1	Cas_assembly01	Chlamydomonas asymmetrica		NIES-2207						141916335	Scaffold	2016-04-26	BDDA01	22718	114158							Illunima Miseq	Department of Life Sciences, Graduate School of Arts and Sciences, University of Tokyo	PRJDB4711	SAMD00049914
GCA_001662425.1	Csp_assembly01	Chlamydomonas sphaeroides		NIES-2242						122189241	Scaffold	2016-04-26	BDDC01	16312	44734							Illunima Hiseq 2000	Department of Life Sciences, Graduate School of Arts and Sciences, University of Tokyo	PRJDB4711	SAMD00049916
GCA_001662405.1	Cde_assembly01	Edaphochlamys debaryana		NIES-2212						120364444	Scaffold	2016-04-26	BDDB01	9525	27219							Illunima Miseq	Department of Life Sciences, Graduate School of Arts and Sciences, University of Tokyo	PRJDB4711	SAMD00049915
GCA_001633085.1	Safflower1	Carthamus tinctorius			AC SUNSET					661937708	Scaffold	2016-04-27	LUCG01	3410	3565							Illumina HiSeq	University of Georgia	PRJNA313459	SAMN04523257
GCA_001598015.1	Boea_hygrometrica.v1	Dorcoceras hygrometricum			XS01				Annotation submitted by BGI-Shenzhen	1521360707	Scaffold	2016-04-28	LVEL01	11632	113694							Illumina HiSeq; 454	BGI-Shenzhen	PRJNA182117	SAMN02215335	47778	47778
GCA_001647135.1	ASM164713v1	Pontederia paniculata					Mex			571388321	Scaffold	2016-05-02	LTAE01	16431	31651							Illumina HiSeq	University of Toronto	PRJNA310303	SAMN04450015
GCF_001625215.1	ASM162521v1	Daucus carota subsp. sativus			DH1				NCBI Daucus carota subsp. sativus Annotation Release 100	421101997	Chromosome	2016-05-06	LNRQ01	56299	36610139	0.993121	0.94411	0.0490112	0.000859845	0.00601892	eudicots_odb10	Illumina HiSeq; Roche 454; Sanger	USDA ARS	PRJNA268187	SAMN03216637	36244	32607	855
GCA_001641455.1	Mp_v4	Marchantia polymorpha subsp. ruderalis				Tak-1 + Tak-2		pooled male and female	Annotation submitted by Oxford University	205718403	Scaffold	2016-05-10	LVLJ01	59488	372128							Illumina HiSeq	Oxford University	PRJNA310693	SAMN04450698	17956	17956
GCA_900004685.1	Trinity Assembly	Solanum tuberosum								90458237	Contig	2016-05-15	CVMJ01	2831									Bioforsk - Norwegian Institute of Agricultural and Environmental Research	PRJEB8869	SAMEA3335593
GCA_001648735.1	ASM164873v1	Oryza sativa			KMR3	indica				307224746	Scaffold	2016-05-19	LVCG01	6596	14575							Illumina HiSeq	Centre for Cellular and Molecular Biology	PRJNA313502	SAMN04524138
GCA_001648745.1	IL50-13	Oryza sativa			IL50-13	indica				295389770	Scaffold	2016-05-19	LVCH01	5404	10497							Illumina HiSeq	Centre for Cellular and Molecular Biology	PRJNA313502	SAMN04538187
GCA_001649415.1	ASM164941v1	Musa itinerans					HN9			455349267	Scaffold	2016-05-21	LVTN01	35438	195772							Illumina HiSeq	South China Botanic Garden, CAS	PRJNA312694	SAMN04505257
GCA_001625215.1	ASM162521v1	Daucus carota subsp. sativus			DH1				Annotation submitted by USDA ARS	421101997	Chromosome	2016-05-24	LNRQ01	56299	36610139							Illumina HiSeq; Roche 454; Sanger	USDA ARS	PRJNA268187	SAMN03216637	33502	32113	3
GCA_001652605.1	ASM165260v1	Setaria italica			TT8					477541705	Chromosome	2016-05-26	LWRS01	147520	53212001							454; Illumina HiSeq; Illumina MiSeq	Academia Sinica	PRJNA314430	SAMN04534922
GCA_001651475.1	Ler Assembly	Arabidopsis thaliana				Landsberg erecta			Annotation submitted by Center for genomic Regulation	118269099	Chromosome	2016-05-27	LUHQ01	1193183	22588203							Illumina; PacBio	Center for genomic Regulation	PRJNA311266	SAMN04457953	27170	26966
GCF_001654055.1	ASM165405v1	Hevea brasiliensis			reyan7-33-97				NCBI Hevea brasiliensis Annotation Release 100	1373365927	Scaffold	2016-06-01	LVXX01	60036	1281786	0.984093	0.786328	0.197764	0.0094583	0.00644884	eudicots_odb10	Illumina HiSeq	Rubber Research Institute	PRJNA310386	SAMN04451765	42686	35267	4290
GCA_001654055.1	ASM165405v1	Hevea brasiliensis			reyan7-33-97					1373365927	Scaffold	2016-06-01	LVXX01	60036	1281786							Illumina HiSeq	Rubber Research Institute	PRJNA310386	SAMN04451765
GCA_001661195.1	FES_r1.0	Fagopyrum esculentum		BC1F6						1177687305	Scaffold	2016-06-07	BCYN01	5203	25109							Illumina HiSeq 2000	Kazusa DNA Research Institute	PRJDB4232	SAMD00041197
GCA_001661175.1	ACMD2v1.0	Ananas comosus			MD2				Annotation submitted by Universiti Malaysia Sabah	524069662	Scaffold	2016-06-10	LSRQ01	57301	153084							PacBio; Illumina HiSeq; Illumina MiSeq	Universiti Malaysia Sabah	PRJNA300906	SAMN04230745	23598	23598
GCA_001662545.1	ASM166254v1	Rosa x damascena								711719955	Scaffold	2016-06-13	LYNE01	5837	27573							Illumina HiSeq	BIO-FD&C CO.,LTD	PRJNA322107	SAMN05017599
GCA_001672495.1	ASM167249v1	Elaeis guineensis			R10/1 Dura					499028843	Scaffold	2016-06-20	JRVM01	1170	2579							Illumina HiSeq	Seoul National University	PRJNA262510	SAMN03083522
GCF_000208745.1	Criollo_cocoa_genome_V2	Theobroma cacao			B97-61/B2				NCBI Theobroma cacao Annotation Release 100	324719311	Chromosome	2016-07-09	FLSQ01	87341	36364294	0.99785	0.990972	0.00687876	0.000859845	0.00128977	eudicots_odb10		CIRAD	PRJEB14326	SAMEA4028428	24957	21518	1165
GCA_000208745.2	Criollo_cocoa_genome_V2	Theobroma cacao			B97-61/B2					324719311	Chromosome	2016-07-09	FLSQ01	87341	36364294								CIRAD	PRJEB14326	SAMEA4028428
GCA_001683475.1	ASM168347v1	Chenopodium quinoa			QQ74					1333398936	Scaffold	2016-07-11	LPWI01	1787824	3844283							PacBio	King Abdullah University of Science and Technology	PRJNA306026	SAMN04338310
GCA_001682895.1	ASM168289v1	Brassica nigra			inbred line YZ12151					402144823	Chromosome	2016-07-12	LFLV01	38101	39062406							Illumina HiSeq	Zhejiang University	PRJNA285130	SAMN03742614
GCA_001687015.1	ASM168701v1	Arachis duranensis			PI475845					1075955319	Scaffold	2016-07-18	MAMN01	20663	149039							454; Illumina HiSeq; Sanger	Diploid Progenitor Peanut A-genome Sequencing Consortium (DPPAGSC)	PRJNA288069	SAMN03799425
GCA_001687005.1	ASM168700v1	Chenopodium pallidicaule					PI_478407			337010935	Scaffold	2016-07-18	MATR01	78512	356818							Illumina HiSeq	King Abdullah University of Science and Technology	PRJNA326220	SAMN05271594
GCA_001687025.1	ASM168702v1	Chenopodium suecicum					BYU_1480			536949264	Scaffold	2016-07-18	MATQ01	27414	105389							Illumina HiSeq	King Abdullah University of Science and Technology	PRJNA326219	SAMN05271586
GCA_001687225.1	SeqCapPg29	Picea glauca								258271783	Contig	2016-07-18	LDPM01	1368								454	Genome Sciences Centre	PRJNA83435	SAMN01120252
GCA_001742945.1	TSUd_r1.1	Trifolium subterraneum			Daliak				Annotation submitted by Lab. of Plant Genome Informatics, Department of Plant Genome Research, Kazusa DNA Research Institute	471834188	Scaffold	2016-07-20	BCLP01	21214	287605							HiSeq1000; Hiseq2000; Miseq; Roche454	Lab. of Plant Genome Informatics, Department of Plant Genome Research, Kazusa DNA Research Institute	PRJDB2012	SAMD00004201	42704	41942
GCA_001687525.1	Cowpea_0.03	Vigna unguiculata subsp. unguiculata			IT97K-499-35					695045594	Scaffold	2016-07-20	MATU01	1041	7412							Illumina HiSeq; ABI3730; Illumina GAIIx	Cowpea Modern Breeding Consortium	PRJNA325510	SAMN05236222
GCA_001692995.1	S_indicum_Yuzhi11_v1	Sesamum indicum					Yuzhi11			210758237	Scaffold	2016-07-24	MBSK01	18653	324903							Illumina GAIIx; 454	Henan academy of agricultural sciences	PRJNA315784	SAMN04574066
GCA_001742885.1	Cqu_r1.0	Chenopodium quinoa		Experimental strain, Kd						1087411675	Scaffold	2016-07-27	BDCQ01	52853	86941							Illumina HiSeq 2500; PacBio RS II	Kazusa DNA Research Institute	PRJDB4656	SAMD00048822
GCA_001696755.1	ASM169675v1	Hibiscus syriacus			Gangneung					1748252795	Scaffold	2016-07-29	MBGJ01	61305	139874							Illumina HiSeq	Korea Research Institute of Bioscience and Biotechnology	PRJNA320964	SAMN04961617
GCA_001704855.1	ASM170485v1	Galdieria sulphuraria		107.79						12093695	Contig	2016-08-14	MBRA01	134001								ONT MinION	The University of York	PRJNA330791	SAMN05426470
GCA_001742925.1	Okinawa_mozuku_S_1.0	Cladosiphon okamuranus		S				hermaphrodite		169730751	Scaffold	2016-08-18	BDDF01	99235	505945							Illumina HiSeq	Marine Genomics Unit, Okinawa Institute of Science and Technology	PRJDB4731	SAMD00051051
GCF_001879475.1	Asagao_1.1	Ipomoea nil			Tokyo-kokei standard				NCBI Ipomoea nil Annotation Release 100	734803190	Scaffold	2016-09-01	BDFN01	1873359	2880368	0.948067	0.855126	0.0929412	0.00268908	0.0492437	solanales_odb10	PacBio; Illumina HiSeq	Laboratory of biological diversity / Hoshino group, National Institute for Basic Biology, National Institutes of Natural Sciences	PRJDB4356	SAMD00022859	47872	35267	1274
GCA_001879475.1	Asagao_1.1	Ipomoea nil			Tokyo-kokei standard					734803190	Scaffold	2016-09-01	BDFN01	1873359	2880368							PacBio; Illumina HiSeq	Laboratory of biological diversity / Hoshino group, National Institute for Basic Biology, National Institutes of Natural Sciences	PRJDB4356	SAMD00022859
GCA_001723775.1	ASM172377v1	Vigna angularis var. angularis			Kyungwonpat					444438822	Chromosome	2016-09-14	JRFV01	26637	8174047							Illumina HiSeq	Seoul National University	PRJNA253346	SAMN02870185
GCA_001735685.1	ASM173568v1	Lolium perenne					4540-9			481479386	Scaffold	2016-09-20	MEHO01	965	967							Illumina MiSeq	rutgers university	PRJNA340873	SAMN05714679
GCA_001742125.1	ASM174212v1	Brachypodium distachyon			ABR6					214715582	Contig	2016-09-22	LXJM01	10067								Illumina HiSeq	The Sainsbury Laboratory	PRJNA319372	SAMN04886374
GCA_001742845.1	AthNd1_v1.0	Arabidopsis thaliana				Nd-1				116846015	Scaffold	2016-09-23	LXSY01	185555	589639							Illumina	Bielefeld University, CeBiTec & Department of Biology	PRJNA302255	SAMN04270984
GCA_001687265.1	Brassica_juncea_var_tumida_T84-66_v1	Brassica juncea var. tumida			T84-66 (inbred line)					954861368	Chromosome	2016-09-23	LFQT01	180095	38841276							Illumina HiSeq; PacBio; Bionano	Zhejiang University	PRJNA285130	SAMN03741772
GCF_000340665.2	C.cajan_V1.1	Cajanus cajan							NCBI Cajanus cajan Annotation Release 101	590369945	Chromosome	2016-09-29	AGCT01	22561	557663							Illumina Hiseq2000	BGI	PRJNA72815	SAMN02981370	33324	29045	1186
GCA_001633215.2	ASM163321v2	Dichanthelium oligosanthes			Kellogg 1175				Annotation submitted by University of Nebraska	589166415	Scaffold	2016-09-29	LWDX02	12062	74581							Illumina HiSeq	University of Nebraska	PRJNA305932	SAMN04335715	26468	26468
GCA_900078215.1	Ahal2.2	Arabidopsis halleri subsp. gemmifera				Tada mine	W302			196243198	Scaffold	2016-09-29	FJVB01	15084	712249								UNIVERSITY OF ZUERICH	PRJEB12914	SAMEA3885198
GCA_001748785.1	OcimTenu2.0	Ocimum tenuiflorum			GKVK					311124790	Contig	2016-09-29	JQCZ01	3181								Illumina HiSeq	CCAMP, NCBS	PRJNA251328	SAMN02820240
GCA_001753815.1	CunshiuBMS10_01	Citrus unshiu			Miyagawa wase					1154204	Contig	2016-10-03	BDGO01	3337								454 GS FLX	Genomics, Citrus Research Division, Institute of Fruit Tree and Tea Science, NARO	PRJDB5088	SAMD00057573
GCA_001752375.1	RHA1.0	Rhazya stricta					JS2016			274354041	Scaffold	2016-10-04	MEJB01	86911	5553863							PacBio RS	King Abdulaziz University	PRJNA291945	SAMN03956791
GCA_001753735.1	Embelia_ribes_ER1_v1	Embelia ribes					ER1			660509584	Scaffold	2016-10-06	MKEJ01	8255	8704							Illumina NextSeq 500	Transdisciplinary University	PRJNA343859	SAMN05787349
GCA_001753755.2	Athal_Col0Cvi0F1_phased_diploid_1.0	Arabidopsis thaliana				Col-0 X Cvi-0				139766050	Contig	2016-10-07	MJMM01	7960654								PacBio	Pacific Biosciences	PRJNA314706	SAMN04539663
GCA_900067645.1	Triticum_aestivum_CS42_TGAC_v1	Triticum aestivum								13427353622	Scaffold	2016-10-12	FAOM01	21299	88778								TGAC	PRJEB11773	SAMEA3663800
GCA_900067735.1	IWGSC_CSS	Triticum aestivum								10058123894	Scaffold	2016-10-14	CBTL01	2113	2117								TGAC	PRJEB3955	SAMEA3269884
GCA_900075435.2	barley BACs 2	Hordeum vulgare								9788863784	Scaffold	2016-10-18	FJWB02	21751	156010								IBSC	PRJEB13020	SAMEA3903302
GCA_001865755.1	ASM186575v1	Cannabis sativa			Cannatonic			female		585823666	Contig	2016-11-03	MNPR01	128718								PacBio	Phylos Bioscience	PRJNA350523	SAMN05941636
GCA_001856525.1	GbV1.0	Gossypium barbadense			1979-03-01					2566742836	Scaffold	2016-11-03	AXCG01	23890	259869							Illumina GAII	Huazhong Agricultural University	PRJNA219156	SAMN03433309
GCA_001889245.1	ASM188924v1	Triticum aestivum			Chinese Spring					2422262	Contig	2016-11-03	LOLC01	236								Illumina HiSeq	Stellenbosch	PRJNA297830	SAMN04147050
GCA_001889205.1	ASM188920v1	Triticum aestivum			Chinese Spring					942499	Contig	2016-11-03	LOLD01	233								Illumina HiSeq	Stellenbosch	PRJNA297830	SAMN04147051
GCA_900095335.1	trinity_orf_cap3	Silene latifolia						male		36048551	Contig	2016-11-05	FMHP01	1206									GENETIC DIVERSITY CENTRE	PRJEB14171	SAMEA4010231
GCA_900108755.1	sob1	Tetradesmus obliquus								107715903	Scaffold	2016-11-05	FNXT01	151600	186615								WAGENINGEN UNIVERSITY	PRJEB15865	SAMEA4502842
GCA_900067695.1	Pabies01	Picea abies								11961396284	Scaffold	2016-11-09	CBVK01	2966	2976								UPSC	PRJEB1822	SAMEA3269885
GCF_001879085.1	NIATTr2	Nicotiana attenuata		UT					NCBI Nicotiana attenuata Annotation Release 100	2365682703	Chromosome	2016-11-15	MJEQ01	64201	524499	0.996807	0.968235	0.0285714	0.000840336	0.00235294	solanales_odb10	Illumina HiSeq; 454; PacBio	Max Planck Institute for Chemical Ecology	PRJNA316810	SAMN04590212	39977	34094	1997
GCA_001879085.1	NIATTr2	Nicotiana attenuata		UT					Annotation submitted by Max Planck Institute for Chemical Ecology	2365682703	Chromosome	2016-11-15	MJEQ01	64201	524499							Illumina HiSeq; 454; PacBio	Max Planck Institute for Chemical Ecology	PRJNA316810	SAMN04590212	33320	33320
GCF_001865875.1	LupAngTanjil_v1.0	Lupinus angustifolius			Tanjil				NCBI Lupinus angustifolius Annotation Release 100	609203021	Chromosome	2016-11-16	MLAU01	48365	702610	0.971114	0.734812	0.236303	0.000931793	0.0279538	fabales_odb10	Illumina HiSeq 2500	CSIRO	PRJNA299755	SAMN04215042	38688	33884	1369
GCA_001865875.1	LupAngTanjil_v1.0	Lupinus angustifolius			Tanjil				Annotation submitted by CSIRO	609203021	Chromosome	2016-11-16	MLAU01	48365	702610							Illumina HiSeq 2500	CSIRO	PRJNA299755	SAMN04215042	33074	33074
GCA_001884845.1	Onjamo_v1.0	Ensete ventricosum			Onjamo				Annotation submitted by University of Exeter	444841970	Scaffold	2016-11-21	MKKT01	15546	16208							Illumina HiSeq	University of Exeter	PRJNA342253	SAMN05751581	58998	58998
GCA_001884805.1	Derea_v1.0	Ensete ventricosum			Derea				Annotation submitted by University of Exeter	429479738	Contig	2016-11-21	MKKS01	12314								Illumina HiSeq	University of Exeter	PRJNA341828	SAMN05729394	56086	56086
GCF_000004255.2	v.1.0	Arabidopsis lyrata subsp. lyrata							NCBI Arabidopsis lyrata subsp. lyrata Annotation Release 101	206667935	Scaffold	2016-11-26	ADBK01	227391	24464547	0.998695	0.982594	0.016101	0.000652742	0.000652742	brassicales_odb10	Sanger	US DOE Joint Genome Institute (JGI-PGF)	PRJNA41137	SAMN02981250	34365	29817	1417
GCA_900128745.1	TOSAG39-1	Bathycoccus sp. TOSAG39-1								10057911	Scaffold	2016-12-02	FQSR01	13604	14082								GSC	PRJEB6603	SAMEA3727691
GCA_001889745.1	Rice_IR8_v1.7	Oryza sativa Indica Group			IR8					389088367	Chromosome	2016-12-06	MPPV01	14564657	14564657							PacBio	The University of Arizona	PRJNA353946	SAMN06031001
GCA_001907995.1	ASM190799v1	Hevea brasiliensis		RRIM 600						1550506168	Scaffold	2016-12-12	MKXE01	18765	67171							Illumina	RIKEN	PRJDB4387	SAMD00043965
GCA_001909325.1	Rspec1.0	Ruellia speciosa					Rspec5			740035655	Contig	2016-12-20	MAYD01	1201								Illumina HiSeq	University of Colorado-Boulder	PRJNA326965	SAMN05185177
GCA_001920985.1	ASM192098v1	Barbarea vulgaris					G-type			167352128	Scaffold	2016-12-23	LXTM01	7939	56351							Illumina; PacBio	Aarhus University	PRJNA321292	SAMN04979170
GCF_001995035.1	ASM199503v1	Momordica charantia		OHB3-1					NCBI Momordica charantia Annotation Release 100	285613949	Scaffold	2016-12-26	BDCS01	25086	1100631	0.966896	0.950129	0.016767	0.0103181	0.0227859	eudicots_odb10	HiSeq2500; MiSeq	Division of Gene Research, Research Center for Human and Environmental Science, Shinshu University	PRJDB4642	SAMD00048603	21684	19431	524
GCA_001995035.1	ASM199503v1	Momordica charantia		OHB3-1						285613949	Scaffold	2016-12-26	BDCS01	25086	1100631							HiSeq2500; MiSeq	Division of Gene Research, Research Center for Human and Environmental Science, Shinshu University	PRJDB4642	SAMD00048603
GCA_001925005.1	ASM192500v1	Drosera capensis			wide leaf					263787800	Scaffold	2016-12-30	LIEC01	54764	82649							Illumina HiSeq	University of California, Irvine	PRJNA291419	SAMN03951121
GCA_900128785.1	MPIPZ.v5	Arabis alpina								311642060	Chromosome	2016-12-31		895265	36598175								MAX PLANCK INSTITUTE FOR PLANT BREEDING RESEARCH	PRJEB16743	SAMEA4527704
GCA_900108845.1	Conringia_planisiliqua.v1	Conringia planisiliqua								184155600	Scaffold	2016-12-31	FNXX01	3106333	8882589								MAX PLANCK INSTITUTE FOR PLANT BREEDING RESEARCH	PRJEB16743	SAMEA4523483
GCA_900116095.1	Euclidium_syriacum.MPIPZ.v1	Euclidium syriacum								229211023	Scaffold	2016-12-31	FPAK01	4197252	17487894								MAX PLANCK INSTITUTE FOR PLANT BREEDING RESEARCH	PRJEB16743	SAMEA4527703
GCA_900143225.1	FinPunk_mtDNA_Assembly	Pinus sylvestris								985624	Contig	2017-01-02	FRDG01	6425									CENTRE FOR ECOLOGY AND HYDROLOGY	PRJEB18435	SAMEA18502918
GCA_001929425.1	WD23_11_assembly_v1	Citrus x paradisi x Citrus trifoliata								265533993	Contig	2017-01-03	AZHM01	2091								Illumina HiSeq	Citrus research and education center, University of Florida	PRJNA224728	SAMN02393795
GCA_000404065.3	Ptaeda2.0	Pinus taeda								22103635615	Scaffold	2017-01-09	APFE03	28106	107038							Illumina; PacBio; Fosmid DiTag	TreeGenes Database	PRJNA174450	SAMN02981512
GCA_001972305.1	Cfol_1.0	Cephalotus follicularis					St1		Annotation submitted by National Institute for Basic Biology	1614517073	Scaffold	2017-01-11	BDDD01	118750	287498							Illumina HiSeq 2000; PacBio RS	National Institute for Basic Biology	PRJDB4484	SAMD00045316	36503	36503
GCA_001981405.1	ASM198140v1	Spirodela polyrhiza		9509						136670443	Chromosome	2017-01-17		17860	7641483							Illumina HiSeq; Bionano	Donald Danforth Plant Science Center	PRJNA308109	SAMN04386762
GCA_002003025.1	HbrasiliensisBPM24_01	Hevea brasiliensis			BPM 24					1256269253	Scaffold	2017-01-18	BDHL01	50397	96825							454 GS FLX; Pacbio; Illumina	Genome Technology Research Unit, Genome Technology Research Unit, national center for genetic engineering and biotechnology	PRJDB4987	SAMD00056062
GCF_001957025.1	Aet_MR_1.0	Aegilops tauschii subsp. tauschii			AL8/78				NCBI Aegilops tauschii Annotation Release 100	4327207513	Contig	2017-01-19	MCGU01	468757		0.996732	0.958946	0.0377859	0.000612745	0.00265523	poales_odb10	PacBio; Illumina HiSeq; Illumina MiSeq	Johns Hopkins University	PRJNA329335	SAMN05426520	56362	45398	5303
GCA_001957025.1	Aet_MR_1.0	Aegilops tauschii subsp. tauschii			AL8/78					4327207513	Contig	2017-01-19	MCGU01	468757								PacBio; Illumina HiSeq; Illumina MiSeq	Johns Hopkins University	PRJNA329335	SAMN05426520
GCA_900149125.1	BATG-0.5	Fraxinus excelsior								867455155	Scaffold	2017-01-20	FTPI01	24932	104030								QMUL	PRJEB4958	SAMEA2248197
GCA_002002945.1	F.carica_assembly01	Ficus carica			Horaishi					247090738	Scaffold	2017-01-27	BDEM01	4568	166092							Illumina GA2x; Illumina MiSeq; Illumina HiSeq2000	Fruit Tree Team, Fukuoka Agriculture and Forestry Research Center	PRJDB4615	SAMD00051603
GCA_001974825.2	COLO4_1.0	Corchorus olitorius			O-4				Annotation submitted by Basic & Applied Research on Jute Project, Bangladesh Jute Research Institute	334898824	Contig	2017-01-30	AWUE01	44999								454	Basic & Applied Research on Jute Project, Bangladesh Jute Research Institute	PRJNA215141	SAMN03160584	38580	35704	1317
GCA_001974805.1	CCACVL1_1.0	Corchorus capsularis			CVL-1				Annotation submitted by Basic & Applied Research on Jute Project, Bangladesh Jute Research Institute	317178409	Scaffold	2017-01-30	AWWV01	46451	46451							454	Basic & Applied Research on Jute Project, Bangladesh Jute Research Institute	PRJNA215142	SAMN03290679	31069	29356	745
GCA_000346465.2	Prunus_persica_NCBIv2	Prunus persica			Lovell				Annotation submitted by PGF	227411381	Chromosome	2017-02-02	AKXU02	255416	27368013							ABI 3739	PGF	PRJNA31227	SAMN02981429	26873	26873
GCF_000346465.2	Prunus_persica_NCBIv2	Prunus persica			Lovell				NCBI Prunus persica Annotation Release 100	227411381	Chromosome	2017-02-02	AKXU02	255416	27368013	0.993121	0.979364	0.0137575	0.00171969	0.00515907	eudicots_odb10	ABI 3739	PGF	PRJNA31227	SAMN02981429	26412	23135	1384
GCA_001644905.2	Zm-W22-REFERENCE-NRGENE-2.0	Zea mays subsp. mays			W22					2133880228	Chromosome	2017-02-02	LWRW02	72426	222590201							Illumina HiSeq; 10x Genomics	W22 Sequencing Consortium	PRJNA311133	SAMN04479043
GCA_001876935.1	Aspof.V1	Asparagus officinalis						male	Annotation submitted by University of Georgia	1187538024	Chromosome	2017-02-06	MPDI01	46553	131339754							Illumina HiSeq	University of Georgia	PRJNA317340	SAMN04606231	27986	27395
GCF_001876935.1	Aspof.V1	Asparagus officinalis						male	NCBI Asparagus officinalis Annotation Release 100	1187538024	Chromosome	2017-02-06	MPDI01	46553	131339754	0.880099	0.839926	0.0401731	0.0933251	0.026576	liliopsida_odb10	Illumina HiSeq	University of Georgia	PRJNA317340	SAMN04606231	32237	26460	1548
GCA_000710535.2	ASM71053v2	Oryza sativa f. spontanea								19424428	Chromosome	2017-02-06	JNWG02	7372	19424428							454	Oryza Map Alignment Project (OMAP)	PRJNA48107	SAMN02666913
GCA_000005005.6	B73 RefGen_v4	Zea mays			B73				Annotation submitted by maizesequence	2134373047	Chromosome	2017-02-07	LPUQ01	1279870	10679170							PacBio	maizesequence	PRJNA10769	SAMN04296295	39320	39320
GCF_000005005.2	B73 RefGen_v4	Zea mays			B73				NCBI Zea mays Updated Annotation Release 102.20200423	2134373047	Chromosome	2017-02-07	LPUQ01	1279870	10679170							PacBio	maizesequence	PRJNA10769	SAMN04296295	45960	33461	4939
GCA_900079665.1	Rye_Lo7_WGS_contigs	Secale cereale								1684931674	Scaffold	2017-02-07	FKKI01	1474	1708								IPK-Gatersleben	PRJEB13501	SAMEA3928734
GCA_900002355.1	Rye_Select_Lo7_assembly	Secale cereale								1684931674	Scaffold	2017-02-08	CCJQ01	1474	1708								IPK-Gatersleben	PRJEB6214	SAMEA2493929
GCA_002003065.1	TSUw_r1.0	Trifolium subterraneum			Woogenellup					392709951	Contig	2017-02-09	BBPR01	1510								Illumina HiSeq2000	Lab. of Plant Genome Informatics, Department of Plant Genome Research, Kazusa DNA Research Institute	PRJDB2012	SAMD00004202
GCA_001990705.1	Zm-F7-REFERENCE-TUM-1.0	Zea mays subsp. mays			F7					2392801755	Chromosome	2017-02-09	MTTB01	96966	237276974							Illumina	Technical University of Munich, Plant Breeding	PRJNA360923	SAMN06216672
GCA_001984235.2	Zm-EP1-REFERENCE-TUM-1.0	Zea mays subsp. mays			EP1					2455259639	Chromosome	2017-02-09	MTTA01	82504	249966684							Illumina	Technical University of Munich, Plant Breeding	PRJNA360920	SAMN06216638
GCA_002005505.1	B_braunii_Showa_v1	Botryococcus braunii		Showa						184381702	Scaffold	2017-02-22	MVGU01	163917	372998							PacBio	JGI-PGF	PRJNA60039	SAMN00120186
GCA_900070015.1	Hordeum_bulbosum_assembly1	Hordeum bulbosum								1294872816	Scaffold	2017-02-22	CBQS01	498	511								IPK-Gatersleben	PRJEB3403	SAMEA3158488
GCA_900002345.1	BW457_CLC_assembly	Hordeum vulgare subsp. vulgare								1825167683	Scaffold	2017-02-23	CCJR01	1037	1327								IPK-Gatersleben	PRJEB3038	SAMEA2007418
GCA_900000045.1	Synthetic W7984 assembly	Triticum aestivum								9134017866	Scaffold	2017-02-25	CCYC01	6726	21245								IPK-Gatersleben	PRJEB7074	SAMEA2724807
GCF_002007265.1	ASM200726v1	Spinacia oleracea			Sp75				NCBI Spinacia oleracea Annotation Release 100	869795571	Scaffold	2017-02-27	LZYP01	42560	319471	0.974635	0.935082	0.0395529	0.0038693	0.0214961	eudicots_odb10	Illumina HiSeq	Cornell University	PRJNA325593	SAMN05242642	31764	25705	949
GCA_002007265.1	ASM200726v1	Spinacia oleracea			Sp75					869795571	Scaffold	2017-02-27	LZYP01	42560	319471							Illumina HiSeq	Cornell University	PRJNA325593	SAMN05242642
GCA_002018285.1	ASM201828v1	Asclepias syriaca					Phippen5			236770010	Scaffold	2017-03-03	MSXX01	1505	1983							Illumina GAII; Illumina MiSeq; Illumina HiSeq	Oregon State University	PRJNA210776	SAMN06166495
GCA_002013935.1	ASM201393v1	Atalantia buxifolia			HKC					315806082	Scaffold	2017-03-03	MKYR01	45293	1073988							Illumina HiSeq; PacBio	Huazhong Agriculture University	PRJNA327148	SAMN05770693
GCA_002018215.1	CTBE_SP803280_v1.0	Saccharum hybrid cultivar SP80-3280			SP80-3280					1169948913	Contig	2017-03-03	JXQF01	8433								Illumina TruSeq Synthetic Long Reads; Illumina HiSeq	Centro Nacional de Pesquisa em Energia e Materiais	PRJNA272769	SAMN02727967
GCA_002018495.1	NIATT_ARIZONA	Nicotiana attenuata			Arizona 22x inbred	Arizona				1827780434	Scaffold	2017-03-06	MCOF01	1153	5460							Illumina HiSeq	Max Planck Institute for Chemical Ecology	PRJNA323578	SAMN05181486
GCA_002018475.1	NIOBT.version3	Nicotiana obtusifolia			1x inbred					1222768627	Scaffold	2017-03-06	MCJB01	39219	134141							Illumina HiSeq	Max Planck Institute for Chemical Ecology	PRJNA316794	SAMN04590138
GCA_002006925.1	ASM200692v1	Citrus maxima			pummelo					345757338	Chromosome	2017-03-07	MKYQ01	2916345	4210623							PacBio; Illumina HiSeq	Huazhong Agriculture University	PRJNA318855	SAMN04901528
GCA_002024485.1	Acamansi1.0	Artocarpus camansi					NTBG 960576.001			631307653	Scaffold	2017-03-09	LNSY01	2314	2430							Illumina HiSeq	Chicago Botanic Garden	PRJNA301299	SAMN04244126
GCA_002024945.1	R108 v. 1.0	Medicago truncatula					HM340			402065285	Scaffold	2017-03-13	MWMB01	5925378	12848239							PacBio	National Center for Genome Resources	PRJNA368719	SAMN04571790
GCA_002118135.1	TrTZW2008_1.0	Trebouxia sp. TZW2008		TZW2008						69346529	Scaffold	2017-03-31	BDIU01	184823	223445							Illumina Hiseq2500	SOKENDAI (The Graduate University for Advanced Studies)	PRJDB5287	SAMD00066476
GCA_002076135.1	ASM207613v1	Xerophyta viscosa					XV2016PP			295462401	Scaffold	2017-03-31	MJHO01	1168296	1670317							PacBio	Wageningen University	PRJNA291133	SAMN03940242
GCA_002091855.1	Nnimmo_assembly01	Nothapodytes nimmoniana								1365272	Contig	2017-04-03	BDGC01	785								454 GS junior+ system	Hokkaido Regional Breeding Center, Forest Tree Breeding Center	PRJDB4994	SAMD00056125
GCA_002079205.1	ASM207920v1	Phalaenopsis hybrid cultivar			KHM190					2687664729	Scaffold	2017-04-04	JXCR01	23445	134284							Illumina HiSeq	National Pingtung University of Science and Technology	PRJNA271641	SAMN03275712
GCA_002079875.1	Bstricta_278_v1	Boechera stricta					LTM			188794588	Scaffold	2017-04-05	MLHT01	34847	2187891							Illumina; 454	Joint Genome Institute	PRJNA319286	SAMN04884537
GCA_000003195.3	Sorghum_bicolor_NCBIv3	Sorghum bicolor			BTx623				Annotation submitted by Sorghum Consortium	708735318	Chromosome	2017-04-07	ABXC03	1310030	68658214							Sanger; Illumina	Sorghum Consortium	PRJNA13876	SAMN02953738	34118	34118
GCF_000003195.3	Sorghum_bicolor_NCBIv3	Sorghum bicolor			BTx623				NCBI Sorghum bicolor Annotation Release 101	708735318	Chromosome	2017-04-07	ABXC03	1310030	68658214	0.996528	0.983864	0.0126634	0.000612745	0.00285948	poales_odb10	Sanger; Illumina	Sorghum Consortium	PRJNA13876	SAMN02953738	32945	28236	1248
GCA_002090435.1	ASM209043v1	Cannabis sativa			Pineapple Banana Bubba Kush					512174223	Contig	2017-04-13	MXBD01	51819								PacBio	Steep Hill Genetics / U. Colorado Cannabis Genomic Research Initiative	PRJNA378470	SAMN06546749
GCA_002105435.1	ASM210543v1	Aegilops tauschii				AL8/8				247197181	Chromosome	2017-04-24	LYXL01	70537	247197181							454; Sanger	China Agricultural University	PRJNA316988	SAMN04622930
GCF_000816755.2	Araip1.1	Arachis ipaensis			K30076				NCBI Arachis ipaensis Annotation Release 101	1353504219	Chromosome	2017-04-25	JQIO01	24488	6169993	0.960492	0.89508	0.0654118	0.00745434	0.0320537	fabales_odb10	Illumina	Iowa State University	PRJNA258025	SAMN02982874	49814	37716	2323
GCA_000816755.2	Araip1.1	Arachis ipaensis			K30076					1353504219	Chromosome	2017-04-25	JQIO01	24488	6169993							Illumina	Iowa State University	PRJNA258025	SAMN02982874
GCF_002114115.1	ASM211411v1	Malus domestica			Golden Delicious		X9273 #13		NCBI Malus domestica Annotation Release 102	702961352	Chromosome	2017-05-03	MJAX01	588895	37631755	0.978074	0.607481	0.370593	0.00472915	0.0171969	eudicots_odb10	Illumina; PacBio; BioNano	IRHS	PRJNA339703	SAMN05603590	45408	35926	3746
GCA_002114115.1	ASM211411v1	Malus domestica			Golden Delicious		X9273 #13			702961352	Chromosome	2017-05-03	MJAX01	588895	37631755							Illumina; PacBio; BioNano	IRHS	PRJNA339703	SAMN05603590
GCA_002151415.1	R498.Genome.version1	Oryza sativa Indica Group			Shuhui498					390322188	Chromosome	2017-05-04		25582588	31778392							PacBio	Institute of Genetics and Developmental Biology Chinese Academy of Sciences	PRJNA318714	SAMN04866660
GCA_002158495.1	ASM215849v1	Triticum aestivum			Campala Lr22a					567209798	Scaffold	2017-05-08	MOLT01	8483	9758700							chicago HiRise; Illumina HiSeq	Department for plant and microbial Biology	PRJNA351772	SAMN05954280
GCA_002141455.1	Co_S7_2014	Corchorus olitorius			JRO-524			hermaphrodite		377376943	Contig	2017-05-16	LLWS01	16573								Illumina MiSeq	ICAR-Central Research Institute for Jute and Allied Fibres (CRIJAF)	PRJNA278717	SAMN04160039
GCA_002146295.1	EG01	Elaeis guineensis			Jacq					134969914	Contig	2017-05-17	AXCU01	707								ABI3730	MyOPGP	PRJNA217845	SAMN03103722
GCA_002146275.1	EO01	Elaeis oleifera			Kunth					60001939	Contig	2017-05-17	AXCH01	663								ABI3730	MyOPGP	PRJNA217846	SAMN03103723
GCF_001683475.1	ASM168347v1	Chenopodium quinoa			QQ74				NCBI Chenopodium quinoa Annotation Release 100	1333398936	Scaffold	2017-05-19	LPWI01	1787824	3844283	0.983663	0.117799	0.865864	0.00171969	0.0146174	eudicots_odb10	PacBio	King Abdullah University of Science and Technology	PRJNA306026	SAMN04338310	58882	49222	3555
GCA_002149895.1	ASM214989v1	Tetradesmus obliquus		DOE0152z						207967116	Contig	2017-05-19	NEDT01	155544								PacBio	Brooklyn College - City University of New York	PRJNA382816	SAMN06733347
GCA_002154875.1	AuxProt1.0	Auxenochlorella protothecoides		UTEX 2341						32730026	Scaffold	2017-05-22	MUYL01	5798	16332							Illumina HiSeq	Agricultural University of Athens	PRJNA362700	SAMN06273072
GCA_002156105.1	ASM215610v1	Passiflora edulis			CGPA1					165656733	Scaffold	2017-05-22	MUZT01	1303	1311							Illumina GAII	Beltsville Agricultural Research Center	PRJNA371406	SAMN06298772
GCA_002158475.1	Ostta1115_2	Ostreococcus tauri		RCC 1115					Annotation submitted by DOE Joint Genome Institute	14762682	Scaffold	2017-05-26	NERT01	572890	626729							Illumina	DOE Joint Genome Institute	PRJNA337288	SAMN05519167	8205	8099	1
GCA_900184695.1	Bpev01	Betula pendula								435172141	Scaffold	2017-05-26	FXXK01	49342	239520								DNA SEQUENCING AND GENOMICS LABORATORY, INSTITUTE OF BIOTECHNOLOGY, UNIVERSITY OF HELSINKI	PRJEB14544	SAMEA104091830
GCF_002168275.1	ASM216827v2	Herrania umbratica			Fairchild				NCBI Herrania umbratica Annotation Release 100	234039246	Scaffold	2017-06-05	NHTG01	46150	8132550	0.932932	0.928203	0.00472915	0.0189166	0.0481513	eudicots_odb10	Illumina HiSeq; PacBio	Mars, Incorporated	PRJNA383741	SAMN06806157	20744	18916	969
GCA_002168275.2	ASM216827v2	Herrania umbratica			Fairchild					234039246	Scaffold	2017-06-05	NHTG01	46150	8132550							Illumina HiSeq; PacBio	Mars, Incorporated	PRJNA383741	SAMN06806157
GCA_002174775.1	MC_HNAU_1.0	Macleaya cordata					BLH2017		Annotation submitted by Chinese Academy of Agricultural Sciences	377833576	Scaffold	2017-06-07	MVGT01	36130	308204							Illumina HiSeq	Chinese Academy of Agricultural Sciences	PRJNA359127	SAMN06209354	21911	21911
GCA_002180455.1	ASM218045v1	Eleusine coracana subsp. coracana			ML-365					1195986209	Scaffold	2017-06-08	LXGH01	5871	23733							Illumina NextSeq; Illumina HiSeq; SOLiD	University of Agricultural Sciences	PRJNA318349	SAMN04849255
GCF_002207925.1	PAV_r1.0	Prunus avium			Satonishiki				NCBI Prunus avium Annotation Release 100	272361615	Scaffold	2017-06-12	BDGV01	28779	219566	0.979794	0.94669	0.033104	0.00773861	0.0124678	eudicots_odb10	Illumina HiSeq 2000	Kazusa DNA Research Institute	PRJDB4877	SAMD00052827	30405	25841	1605
GCA_002207925.1	PAV_r1.0	Prunus avium			Satonishiki					272361615	Scaffold	2017-06-12	BDGV01	28779	219566							Illumina HiSeq 2000	Kazusa DNA Research Institute	PRJDB4877	SAMD00052827
GCA_002189035.1	U_gibba_v2	Utricularia gibba					Umecuaro			100232236	Chromosome	2017-06-12	NEEC01	3446356	3446356							PacBio	University at Buffalo, SUNY	PRJNA383049	SAMN06684416
GCA_002922885.1	Chkhaveri_assembly01	Vitis vinifera			Chkhaveri					426237037	Scaffold	2017-06-14	BDSO01	112052	22704768							Illumina HiSeq 2000	Agricultural University of Georgia	PRJDB5761	SAMD00080537
GCA_002197605.1	Radish_v2.20	Raphanus sativus			XYB36-2					382790416	Chromosome	2017-06-19	JSDR01	41710	35166889							Illumina HiSeq	Institute of Vegetables and Flowers, Chinese Academy of Agricultural Science	PRJNA259311	SAMN03003650
GCA_002201585.1	ASM220158v1	Punica granatum			Dabenzi				Annotation submitted by BGI-Shenzen	296383220	Scaffold	2017-06-20	MTKT01	82310	2303557							Illumina HiSeq	BGI-Shenzen	PRJNA360679	SAMN06227009	29226	29127	99
GCA_002923105.1	Meskhetian_assembly01	Vitis vinifera			Meskhetian green					426276815	Scaffold	2017-06-22	BDSR01	111984	22707969							Illumina HiSeq 2000	Agricultural University of Georgia	PRJDB5761	SAMD00080538
GCA_002923015.1	Saperavi_assembly01	Vitis vinifera			Saperavi					426105900	Scaffold	2017-06-22	BDSQ01	111918	22698128							Illumina HiSeq 2000	Agricultural University of Georgia	PRJDB5761	SAMD00080536
GCA_002923165.1	Rkatsiteli_assembly01	Vitis vinifera			Rkatsiteli					425681183	Scaffold	2017-06-22	BDSS01	111837	22670846							Illumina HiSeq 2000	Agricultural University of Georgia	PRJDB5761	SAMD00080539
GCA_002210045.1	Nitab4.5	Nicotiana tabacum			K326					4646645210	Scaffold	2017-06-28	NCAA01	9081	283732							454; Illumina HiSeq	British American Tobacco	PRJNA376174	SAMN06352036
GCA_900188915.1	S. americanum SMRT RenSeq Geneious R8	Solanum americanum								9013692	Contig	2017-07-22	FYFB01	10942									Earlham Institute	PRJEB21468	SAMEA50404918
GCA_900188785.1	NanoPore RenSeq - Canu nanopolish	Solanum americanum								7749213	Contig	2017-07-22	FYHF01	8230									Earlham Institute	PRJEB21470	SAMEA50404918
GCA_900188895.1	NanoPore RenSeq - Canu assembly nanopolish pilon	Solanum americanum								7744730	Contig	2017-07-22	FYHB01	8221									Earlham Institute	PRJEB21471	SAMEA50404918
GCA_900188885.1	Nanopore RenSeq Canu assembly	Solanum americanum								7606604	Contig	2017-07-22	FYHD01	8089									Earlham Institute	PRJEB21469	SAMEA50404918
GCA_900198685.1	S. americanum SMRT RenSeq HGAP	Solanum americanum								8307997	Contig	2017-07-22	FZPQ01	7149									Earlham Institute	PRJEB21467	SAMEA50404918
GCA_900188835.1	S. americanum SMRT RenSeq PacBio Canu	Solanum americanum								9835757	Contig	2017-07-22	FYHH01	6817									Earlham Institute	PRJEB21472	SAMEA50404918
GCA_002049455.2	P_umbilicalis_v1	Porphyra umbilicalis					4086291		Annotation submitted by DOE Joint Genome Institute	87698808	Scaffold	2017-07-27	MXAK01	171716	202021							PACBIO	DOE Joint Genome Institute	PRJNA234409	SAMN00118171	13375	13332
GCA_002240015.2	TDr96_F1_Pseudo_Chromosome_v1.0	Dioscorea cayenensis subsp. rotundata			TDr96_F1					456674974	Chromosome	2017-07-28	BDMI01	22084	25272979							Illumina HiSeq 2500	Iwate Biotechnology Research Center	PRJDB3383	SAMD00039982
GCA_002260605.1	TDr96x99_v1.0.fasta	Dioscorea cayenensis subsp. rotundata			TDr96/00629 x TDr99/02626					594227176	Scaffold	2017-07-28	BBQW01	18853	2122427							Illumina HiSeq 2500	Iwate Biotechnology Research Center	PRJDB3383	SAMD00023560
GCA_002260665.1	TDr97_00917_Female_DDN	Dioscorea cayenensis subsp. rotundata			TDr97_00917			female		730210118	Scaffold	2017-07-28	BDML01	3317	3317							Illumina MiSeq	Iwate Biotechnology Research Center	PRJDB3383	SAMD00039984
GCA_002260645.1	TDr97_00777_Male_DDN	Dioscorea cayenensis subsp. rotundata			TDr97_00777			male		683283371	Scaffold	2017-07-28	BDMK01	2673	2673							Illumina MiSeq	Iwate Biotechnology Research Center	PRJDB3383	SAMD00039983
GCA_002237485.1	Zm-PH207-REFERENCE_NS-UIUC_UMN-1.1	Zea mays subsp. mays			PH207					2155603374	Chromosome	2017-07-31	NKIA01	10873	215148664							Illumina	Ethy Cannon	PRJNA389728	SAMN07206248
GCA_002251925.1	hm034.alpaca.scaffolds	Medicago truncatula					HM034			427446903	Scaffold	2017-08-15	MLKM01	261359	575111							PacBio; Illumina HiSeq	National Center for Genome Resources	PRJNA256006	SAMN02401465
GCA_002251935.1	hm340.alpaca.scaffolds	Medicago truncatula					HM340			394058814	Scaffold	2017-08-15	MKZU01	121511	859387							PacBio; Illumina HiSeq	National Center for Genome Resources	PRJNA256006	SAMN04571790
GCA_002251955.1	hm056.alpaca.scaffolds	Medicago truncatula					HM056			426023721	Scaffold	2017-08-15	MNAG01	85713	503143							PacBio; Illumina HiSeq	National Center for Genome Resources	PRJNA256006	SAMN04595061
GCA_900184675.1	WEW v1	Triticum dicoccoides								10494955245	Chromosome	2017-08-18	FXXJ01	57367	726427787								TEL AVIV UNIVERSITY	PRJEB19929	SAMEA103910696
GCA_900092185.1	Ipomoea_batatas_Version1	Ipomoea batatas								13861310	Contig	2017-08-26	FLTB01	480									Max Planck Institute for Molecular Genetics	PRJEB14638	SAMEA4058359
GCA_002335675.1	C.eustigma genome v1.0	Chlamydomonas eustigma		NIES-2499					Annotation submitted by Department of Cell Genetics, National Institute of Genetics	66605202	Scaffold	2017-08-31	BEGY01	59700	465125							454 GS FLX+; Illumina	Department of Cell Genetics, National Institute of Genetics	PRJDB5468	SAMD00071608	14112	14068
GCA_900198505.1	Lsativa	Lactuca sativa					cv. Tizian			1975250349	Scaffold	2017-09-09	FZNH01	16101	31632								CEBITEC	PRJEB21679	SAMEA104153304
GCF_000686985.2	Bra_napus_v2.0	Brassica napus			ZS11				NCBI Brassica napus Annotation Release 101	975804240	Chromosome	2017-09-15	JMKK02	55410	45943547	0.994778	0.110531	0.884247	0.00130548	0.00391645	brassicales_odb10	Illumina HiSeq 2000	BGI-Shenzhen	PRJNA237736	SAMN02742820	119531	96972	9886
GCF_002303985.1	Duzib1.0	Durio zibethinus			Musang King		D1		NCBI Durio zibethinus Annotation Release 100	715230256	Scaffold	2017-09-15	NSDW01	549783	22724830	0.986243	0.739897	0.246346	0.00343938	0.0103181	eudicots_odb10	PacBio	Thorn Biosystems	PRJNA400310	SAMN07563003	44795	35832	7634
GCA_000686985.2	Bra_napus_v2.0	Brassica napus			ZS11					975804240	Chromosome	2017-09-15	JMKK02	55410	45943547							Illumina HiSeq 2000	BGI-Shenzhen	PRJNA237736	SAMN02742820
GCA_002303985.1	Duzib1.0	Durio zibethinus			Musang King		D1			715230256	Scaffold	2017-09-15	NSDW01	549783	22724830							PacBio	Thorn Biosystems	PRJNA400310	SAMN07563003
GCA_002312845.1	K_fedtschenkoi_M2_v1	Kalanchoe fedtschenkoi			M2					256351415	Scaffold	2017-09-19	NQLW01	37149	2451343							Illumina MiSeq	Oak Ridge National Laboratory	PRJNA397334	SAMN07509503
GCA_002317545.1	ASM231754v1	Scenedesmus quadricauda					LWG 002611			65353879	Contig	2017-09-20	NNCB01	8094								Ion Proton	CSIR-National Botanical Research Institute	PRJNA394817	SAMN07360942
GCA_900230705.1	oilsands_bin_059	Zea mays subsp. mays								727126	Scaffold	2017-09-20	OCNY01	46415	54364								BILS	PRJEB20591	SAMEA104032531
GCA_002319775.1	Ft1.0	Fagopyrum tataricum			Pinku1					505882852	Chromosome	2017-09-21	NCTC01	550713	53883329							PacBio; Illumina	Institute of Genetics and Developmental Biology Chinese Academy of Sciences	PRJNA381676	SAMN06686189
GCA_900230785.1	oilsands_bin_099	Zea mays subsp. mays								1736870	Scaffold	2017-09-21	OCOI01	131922	131922								BILS	PRJEB20591	SAMEA104032541
GCA_900230905.1	oilsands_bin_151	Zea mays subsp. mays								2197231	Scaffold	2017-09-21	OCRT01	75432	153088								BILS	PRJEB20591	SAMEA104032548
GCA_900230755.1	oilsands_bin_079	Zea mays subsp. mays								2536704	Scaffold	2017-09-21	OCOD01	71623	122005								BILS	PRJEB20591	SAMEA104032535
GCA_900230815.1	oilsands_bin_133	Zea mays subsp. mays								2049365	Scaffold	2017-09-21	OCOG01	67724	104194								BILS	PRJEB20591	SAMEA104032543
GCA_900230855.1	oilsands_bin_144	Zea mays subsp. mays								1845297	Scaffold	2017-09-21	OCRQ01	50509	80713								BILS	PRJEB20591	SAMEA104032546
GCA_900230945.1	oilsands_bin_158	Zea mays subsp. mays								2420350	Scaffold	2017-09-21	OCRV01	38260	42959								BILS	PRJEB20591	SAMEA104032552
GCA_900230935.1	oilsands_bin_154	Zea mays subsp. mays								2521424	Scaffold	2017-09-21	OCQS01	34947	59990								BILS	PRJEB20591	SAMEA104032550
GCA_900230805.1	oilsands_bin_136	Zea mays subsp. mays								1938798	Scaffold	2017-09-21	OCOF01	30521	40114								BILS	PRJEB20591	SAMEA104032544
GCA_900230735.1	oilsands_bin_083	Zea mays subsp. mays								1653546	Scaffold	2017-09-21	OCOB01	30379	46127								BILS	PRJEB20591	SAMEA104032536
GCA_900230915.1	oilsands_bin_157	Zea mays subsp. mays								2288120	Scaffold	2017-09-21	OCQQ01	22453	31316								BILS	PRJEB20591	SAMEA104032551
GCA_900230715.1	oilsands_bin_072	Zea mays subsp. mays								2873281	Scaffold	2017-09-21	OCOA01	19916	40891								BILS	PRJEB20591	SAMEA104032532
GCA_900230865.1	oilsands_bin_150	Zea mays subsp. mays								2065475	Scaffold	2017-09-21	OCRS01	10114	14873								BILS	PRJEB20591	SAMEA104032547
GCA_900230745.1	oilsands_bin_075	Zea mays subsp. mays								2476486	Scaffold	2017-09-21	OCOC01	9046	9596								BILS	PRJEB20591	SAMEA104032534
GCA_002285895.2	ASM228589v2	Lupinus angustifolius			Tanjil					557908961	Chromosome	2017-09-27		52993	30409451							Illumina HiSeq	Department of Agricultural and Food	PRJNA398717	SAMN07515711
GCA_900174605.1	Rap_scaffold_v2	Rhizophora apiculata								232055149	Scaffold	2017-09-28	FWPW01	4319773	5420131								Zhang Zhang	PRJEB8423	SAMEA103941919
GCA_900004065.1	ra_scaffold	Rhizophora apiculata								232430847	Scaffold	2017-09-28	CELW01	11866	1363255								Zhang Zhang	PRJEB8423	SAMEA3249776
GCA_900230925.1	oilsands_bin_153	Zea mays subsp. mays								4584468	Scaffold	2017-09-28	OCQR01	185558	419372								BILS	PRJEB20591	SAMEA104032549
GCA_900230795.1	oilsands_bin_096	Zea mays subsp. mays								3646405	Scaffold	2017-09-28	OCOH01	17569	25292								BILS	PRJEB20591	SAMEA104032540
GCA_900230725.1	oilsands_bin_073	Zea mays subsp. mays								5712616	Scaffold	2017-09-28	OCNZ01	16365	27067								BILS	PRJEB20591	SAMEA104032533
GCA_900230775.1	oilsands_bin_086	Zea mays subsp. mays								3402815	Scaffold	2017-09-28	OCOE01	6128	7792								BILS	PRJEB20591	SAMEA104032538
GCA_900230845.1	oilsands_bin_137	Zea mays subsp. mays								3236763	Scaffold	2017-09-28	OCRR01	4897	5912								BILS	PRJEB20591	SAMEA104032545
GCA_900230835.1	oilsands_bin_091	Zea mays subsp. mays								2097924	Scaffold	2017-10-06	OCSM01	171352	279291								BILS	PRJEB20591	SAMEA104032539
GCA_900230765.1	oilsands_bin_084	Zea mays subsp. mays								4392043	Scaffold	2017-10-06	OCSP01	164083	308086								BILS	PRJEB20591	SAMEA104032537
GCA_900230825.1	oilsands_bin_122	Zea mays subsp. mays								2042968	Scaffold	2017-10-06	OCSQ01	159688	507811								BILS	PRJEB20591	SAMEA104032542
GCA_900230695.1	oilsands_bin_058	Zea mays subsp. mays								4812442	Scaffold	2017-10-06	OCSO01	125965	217099								BILS	PRJEB20591	SAMEA104032530
GCA_002504345.1	ASM250434v1	Gossypium hirsutum			TM1					169284829	Chromosome	2017-10-10		55956	47978869							Illumina MiSeq	Clemson University	PRJNA411996	SAMN07692727
GCA_002564525.1	RMU_r2.0	Rosa multiflora								739637845	Scaffold	2017-10-13	BDJD01	16875	90830							Illumina HiSeq2000, Illumina MiSeq	Kazusa DNA Research Institute	PRJDB4738	SAMD00050899
GCA_002525835.2	ipoBat4	Ipomoea batatas			Taizhong6					837013208	Chromosome	2017-10-16	NXFB01	6504	41463214							Illumina	Max Planck Institute Molecular Genetics	PRJNA301667	SAMN04254013
GCA_002573525.1	SJ18_v1	Oryza sativa Japonica Group			Suijing18					418900741	Contig	2017-10-17	PDFQ01	2522746								PacBio; Illumina HiSeq	RFGB database	PRJNA396093	SAMN07420929
GCA_002588565.1	ASM258856v1	Coelastrella sp. UTEX B 3026		UTEX B 3026						151301762	Scaffold	2017-10-18	NSMO01	7135	10679							Illumina HiSeq	Brooklyn College - City University of New York	PRJNA401156	SAMN07595962
GCA_900205405.1	ASM90020540v1	Echinochloa crus-galli								1486609408	Scaffold	2017-10-23	OAMR01	27089	1802240								ZHEJIANG UNIVERSITY, CHINA	PRJEB22102	SAMEA104207156
GCA_000347335.2	ASM34733v2	Aegilops tauschii			AL8/78					4310349319	Chromosome	2017-10-25	AOCO02	121249	12088055							Illumina HiSeq; PacBio	BGI	PRJNA182898	SAMN03004387
GCA_002682915.2	Zm_CML247_REFERENCE_PANZEA.1.2	Zea mays subsp. mays			CML247					2197974629	Chromosome	2017-10-25	NWUM01	39757	2707071							Illumina	Ethy Cannon	PRJNA396542	SAMN07427883
GCA_002271885.2	ASM227188v2	Capsicum baccatum					PBC81		Annotation submitted by Seoul National University	3215610539	Chromosome	2017-10-30	MLFT02	57876	229738584							Illumina HiSeq	Seoul National University	PRJNA308879	SAMN04417068	35853	35853
GCA_000512255.2	ASM51225v2	Capsicum annuum			CM334				Annotation submitted by Seoul National University	3063864880	Chromosome	2017-10-30	AYRZ02	50844	250929874							Illumina HiSeq	Seoul National University	PRJNA223222	SAMN02981571	35845	35845
GCA_002271895.2	ASM227189v2	Capsicum chinense					PI159236		Annotation submitted by Seoul National University	3070910353	Chromosome	2017-10-30	MCIT02	103230	234238532							Illumina HiSeq	Seoul National University	PRJNA331024	SAMN05435899	34974	34974
GCF_002738365.1	Cmos_1.0	Cucurbita moschata			Rifu				NCBI Cucurbita moschata Annotation Release 100	269943085	Scaffold	2017-10-31	NEWM01	48191	3995720	0.984953	0.782029	0.202923	0.000859845	0.0141874	eudicots_odb10	Illumina HiSeq	Cornell University	PRJNA385310	SAMN06886672	35355	27814	802
GCF_002738345.1	Cmax_1.0	Cucurbita maxima			Rimu				NCBI Cucurbita maxima Annotation Release 100	271413401	Scaffold	2017-10-31	NEWN01	62207	3717157	0.982803	0.788478	0.194325	0.00257954	0.0146174	eudicots_odb10	Illumina HiSeq	Cornell University	PRJNA385310	SAMN06886671	35289	27229	1153
GCA_002738505.1	Aquilegia_coerulea_v1	Aquilegia coerulea			Goldsmith				Annotation submitted by JGI-PGF	301979693	Scaffold	2017-10-31	NXFA01	121821	4232396							Sanger	JGI-PGF	PRJNA33681	SAMN01041930	24823	24823
GCA_002740515.1	SGP5_Cgig_v1.3	Carnegiea gigantea				Tumamoc Hill #2	SGP5			980350675	Scaffold	2017-10-31	NCQR01	18485	61549							Illumina	The University of Arizona	PRJNA318822	SAMN04868325
GCA_002738345.1	Cmax_1.0	Cucurbita maxima			Rimu					271413401	Scaffold	2017-10-31	NEWN01	62207	3717157							Illumina HiSeq	Cornell University	PRJNA385310	SAMN06886671
GCA_002738365.1	Cmos_1.0	Cucurbita moschata			Rifu					269943085	Scaffold	2017-10-31	NEWM01	48191	3995720							Illumina HiSeq	Cornell University	PRJNA385310	SAMN06886672
GCA_002740545.1	Lsch_v1.3	Lophocereus schottii								797925904	Scaffold	2017-10-31	NCQV01	4338	9302							Illumina	The University of Arizona	PRJNA318822	SAMN06196470
GCA_002740445.1	Ppri_v1.3	Pachycereus pringlei								629656250	Scaffold	2017-10-31	NCQS01	2936	5411							Illumina	The University of Arizona	PRJNA318822	SAMN06196469
GCA_002740485.1	Phum_v1.3	Pereskia humboldtii								414047441	Scaffold	2017-10-31	NCQU01	1902	4395							Illumina	The University of Arizona	PRJNA318822	SAMN06196472
GCA_002740465.1	Sthu_v1.3	Stenocereus thurberi								853347554	Scaffold	2017-10-31	NCQT01	3258	10456							Illumina	The University of Arizona	PRJNA318822	SAMN06196471
GCF_002742605.1	O_europaea_v1	Olea europaea var. sylvestris							NCBI Olea europaea var. sylvestris Annotation Release 100	1140989389	Chromosome	2017-11-03	MSRW01	48311	12567911	0.858555	0.72399	0.134566	0.0584695	0.0829751	eudicots_odb10	Illumina HiSeq	International Olive Genome Consortium	PRJNA350614	SAMN05943011	47911	40126	3418
GCA_002742605.1	O_europaea_v1	Olea europaea var. sylvestris								1140989389	Chromosome	2017-11-03	MSRW01	48311	12567911							Illumina HiSeq	International Olive Genome Consortium	PRJNA350614	SAMN05943011
GCA_002954035.1	ASM295403v1	Solanum lycopersicum			I-3					824010332	Chromosome	2017-11-03		86941	66477049							Illumina HiSeq	Boyce Thompson Institute	PRJNA413174	SAMN07737832
GCA_002732095.1	Cq_real_v1.0	Chenopodium quinoa			Real Blanca					1336553690	Scaffold	2017-11-06	NSDK01	314077	1159391							Illumina HiSeq; PacBio	Shanghai Center for Plant Stress Biology	PRJNA394587	SAMN07354884
GCA_002752925.1	violet_k79_twolib_greater_than_500bp	Viola pubescens var. scabriuscula								318365769	Scaffold	2017-11-06	NBIL01	3429	3500							Illumina HiSeq	Michigan State University	PRJNA379317	SAMN06620010
GCA_002762385.1	Himp0.1	Handroanthus impetiginosus					UFG-1		Annotation submitted by Laboratorio de Genetica & Biodiversidade, Instituto de Ciencias Biologicas,Universidade Federal de Goias	503289430	Scaffold	2017-11-09	NKXS01	39622	80946							Illumina HiSeq	Laboratorio de Genetica & Biodiversidade, Instituto de Ciencias Biologicas,Universidade Federal de Goias	PRJNA324125	SAMN05195323	30271	30271
GCA_002794665.1	JCM_9641_assembly_v001	Prototheca stagnorum		JCM 9641						16896228	Scaffold	2017-11-16	BCJY01	34340	1107247							HiSeq 2500	RIKEN Center for Life Science Technologies, Division of Genomic Technologies	PRJDB3715	SAMD00028436
GCA_002780475.1	Can7DL_1.0	Triticum aestivum			Canthatch K					240199113	Contig	2017-11-16	NTGG01	5827								Illumina HiSeq	The Sainsbury Laboratory	PRJNA401266	SAMN07601748
GCA_002780545.1	NS1v1	Triticum aestivum			Canthatch K NS1					609488152	Contig	2017-11-16	NTGH01	2344								Illumina HiSeq	The Sainsbury Laboratory	PRJNA401266	SAMN07601749
GCA_002780565.1	NS2v1	Triticum aestivum			Canthatch K NS2					564300497	Contig	2017-11-16	NTGI01	1780								Illumina HiSeq	The Sainsbury Laboratory	PRJNA401266	SAMN07601750
GCA_002786265.1	ASM278626v1	Apostasia shenzhenica				Shenzhen	ASH160606		Annotation submitted by Shenzhen Key Laboratory for Orchid Conservation and UtilizationThe National Orchid Conservation Center of China	348733136	Scaffold	2017-11-17	PEFY01	80069	3029156							Illumina; PacBio	Shenzhen Key Laboratory for Orchid Conservation and UtilizationThe National Orchid Conservation Center of China	PRJNA310678	SAMN04453324	21743	21743
GCA_002806895.1	ASM280689v1	Boehmeria nivea			ZZ1					316026324	Scaffold	2017-12-04	NHTU01	5702	48874							Illumina HiSeq	Chinese Academy of Agricultural Sciences	PRJNA387518	SAMN07156258
GCA_002813505.1	ASM281350v1	Zea mays subsp. mays			Mo17					2041547554	Scaffold	2017-12-06	LMUZ01	71122	2995073							Illumina HiSeq	Huazhong Agricultural University	PRJNA299869	SAMN04216913
GCA_002813485.1	ASM281348v1	Zea mays subsp. mexicana			TEO					1204281382	Scaffold	2017-12-06	LMVA01	31764	107689							Illumina HiSeq	Huazhong Agricultural University	PRJNA299874	SAMN04216961
GCF_002806865.2	ASM280686v2	Cucurbita pepo subsp. pepo			mu-cu-16				NCBI Cucurbita pepo subsp. pepo Annotation Release 100	259381069	Chromosome	2017-12-07	NHTM01	108836	9833969							Illumina HiSeq	Comav-UPV	PRJNA386743	SAMN07125871	35783	29279	785
GCA_002806865.2	ASM280686v2	Cucurbita pepo subsp. pepo			mu-cu-16					260450962	Chromosome	2017-12-07	NHTM01	108556	9833969							Illumina HiSeq	Comav-UPV	PRJNA386743	SAMN07125871
GCA_002818315.1	Gokir.v1	Gossypioides kirkii		JFW-EA						528714955	Chromosome	2017-12-08	PEQG01	616880	41165770							PacBio	Mississippi State University	PRJNA400144	SAMN07842098
GCA_002814295.1	KokDry1	Kokia drynarioides		JFW-HI						517429527	Scaffold	2017-12-08	NTFQ01	72990	177976							Illumina HiSeq; Illumina MiSeq	Mississippi State University	PRJNA400144	SAMN07559306
GCA_002814315.1	ASM281431v1	Monoraphidium sp. 549		549						74658904	Contig	2017-12-08	NMUB01	105989								Illumina HiSeq	Seqomics Ltd.	PRJNA392383	SAMN07326317
GCA_002818215.1	ASM281821v1	Picochlorum sp. 'soloecismus'		DOE 101						15141037	Scaffold	2017-12-08	PJAJ01	621321	724710							Illumina; 454	Los Alamos National Lab	PRJNA418600	SAMN08031155
GCA_002837095.1	ASM283709v1	Punica granatum		AG2017		Azerbaijan			Annotation submitted by Genetic Resources Institute	380178380	Scaffold	2017-12-12	PGOL01	3499	214760							Illumina HiSeq	Genetic Resources Institute	PRJNA413660	SAMN07760148	50476	50476
GCA_001605985.2	ASM160598v2	Dendrobium catenatum						hermaphrodite	Annotation submitted by The National Orchid Conservation Center of China, and The Orchid Conservation and Research Center of Shenzhen	1104107363	Scaffold	2017-12-12	JSDN02	51736	1043725							Illumina HiSeq	The National Orchid Conservation Center of China, and The Orchid Conservation and Research Center of Shenzhen	PRJNA262478	SAMN03083363	29149	29149
GCF_001605985.2	ASM160598v2	Dendrobium catenatum						hermaphrodite	NCBI Dendrobium catenatum Annotation Release 101	1104107363	Scaffold	2017-12-12	JSDN02	51736	1043725	0.925525	0.908529	0.0169963	0.0553152	0.0191595	liliopsida_odb10	Illumina HiSeq	The National Orchid Conservation Center of China, and The Orchid Conservation and Research Center of Shenzhen	PRJNA262478	SAMN03083363	26194	22643	945
GCA_000230855.2	Pigeonpea-Version-2.0	Cajanus cajan		Asha						648281402	Contig	2017-12-12	AFSP02	5341								FLX 454; Illumina HiSeq	National Research Centre on Plant Biotechnology	PRJNA68667	SAMN02981351
GCA_002897195.1	CUMW_v1.0	Citrus unshiu			Miyagawa wase				Annotation submitted by Genomics, Citrus Research Division, Institute of Fruit Tree and Tea Science, NARO	359652061	Scaffold	2017-12-21	BDQV01	25953	386404							Illumina HiSeq; PacBio RS II	Genomics, Citrus Research Division, Institute of Fruit Tree and Tea Science, NARO	PRJDB5882	SAMD00083908	29024	29024
GCA_002897215.1	ECA_r1.0	Eschscholzia californica subsp. californica			Hitoezaki					489064912	Scaffold	2017-12-28	BEHA01	20647	752971							Illumina HiSeq 2500	Kazusa DNA Research Institute	PRJDB6318	SAMD00093367
GCA_900243165.1	Salat v21	Lactuca sativa								2224429638	Scaffold	2018-01-02	OFAD01	16156	35921								CEBITEC	PRJEB21679	SAMEA104432170
GCA_900236235.1	cs42_chr3DL	Triticum aestivum								452947627	Scaffold	2018-01-02	OEIT01	26007	154985								JOHN INNES CENTRE, NORWICH, UK.	PRJEB23358	SAMEA104369939
GCA_002855965.1	monotropa1.0	Monotropa hypopitys					2KALR			2197487858	Contig	2018-01-03	NMUG01	2546								Illumina HiSeq	Institute of Bioengineering, Research Center of Biotechnology of RAS	PRJNA310692	SAMN04453695
GCA_002864125.1	ASM286412v1	Punica granatum			Taishanhong					274043106	Scaffold	2018-01-05	MTJX01	179834	1744793							Illumina HiSeq	Co-Innovation Center for Sustainable Forestry in Southern China	PRJNA355913	SAMN06099023
GCA_003032435.1	Marchanta_polymorpha_v1	Marchantia polymorpha		Tak-1					Annotation submitted by DOE Joint Genome Institute	225760816	Scaffold	2018-01-10	PNPG01	265855	1366373							ABI-3730XL	DOE Joint Genome Institute	PRJNA53523	SAMN00769973	19287	19287
GCA_002878655.1	ASM287865v1	Cissus quadrangularis			Variant I - TUH No. 189					281703610	Scaffold	2018-01-12	LLYR01	713	6999							Illumina HiSeq	Centre for Cellular and Molecular Platforms	PRJNA268706	SAMN03223842
GCA_900236755.1	G_urb_d1	Geum urbanum								1217035493	Scaffold	2018-01-17	OEJZ01	19977	24601								University of Edinburgh	PRJEB23412	SAMEA104363642
GCA_002891735.1	TetSoc1	Tetrabaena socialis		NIES-571					Annotation submitted by Volvocales Genome Consortium	135779852	Scaffold	2018-01-18	PGGS01	7414	145927							Illumina HiSeq; Illumina MiSeq	Volvocales Genome Consortium	PRJNA393411	SAMN07332538	14296	14296
GCA_002892335.1	ASM289233v1	Brachypodium distachyon					BdTR10h			218676357	Contig	2018-01-18	MXPZ01	13727								Illumina HiSeq	The Sainsbury Laboratory	PRJNA377287	SAMN06459227
GCA_002892295.1	ASM289229v1	Brachypodium distachyon					BdTR13k			218015378	Contig	2018-01-18	MXQA01	12280								Illumina HiSeq	The Sainsbury Laboratory	PRJNA377287	SAMN06459228
GCA_002892645.1	ASM289264v1	Dactylis glomerata		2006-1						839914838	Scaffold	2018-01-19	MVYT01	1639	1656							Illumina HiSeq	Sichuan Agricutural University	PRJNA371686	SAMN06310890
GCA_002896235.1	Besev079_v0.3	Cicer reticulatum			Besev_079					715406915	Contig	2018-01-23	PGWS01	109263								PacBio; Illumina HiSeq	Cook Lab - University of California at Davis	PRJNA418059	SAMN07948258
GCA_000005505.4	Brachypodium_distachyon_v3.0	Brachypodium distachyon		Bd21					Annotation submitted by JGI-PGF	271163419	Chromosome	2018-01-24	ADDN03	21988513	30223662							ABI 3739	JGI-PGF	PRJNA32607	SAMN02981254	34310	34310
GCA_000002425.2	Phypa V3	Physcomitrium patens				Gransden 2004			Annotation submitted by Moss Genome Consortium	471852792	Chromosome	2018-01-24	ABEU02	465069	17435539							Sanger	Moss Genome Consortium	PRJNA13064	SAMN00120126	31309	31248	3
GCF_000005505.3	Brachypodium_distachyon_v3.0	Brachypodium distachyon		Bd21					NCBI Brachypodium distachyon Annotation Release 103	271163419	Chromosome	2018-01-24	ADDN03	21988513	30223662	0.992647	0.979167	0.0134804	0.000612745	0.0067402	poales_odb10	ABI 3739	JGI-PGF	PRJNA32607	SAMN02981254	31335	25535	1335
GCF_000002425.4	Phypa V3	Physcomitrium patens				Gransden 2004			NCBI Physcomitrella patens Annotation Release 100	471852792	Chromosome	2018-01-24	ABEU02	465069	17435539	0.889095	0.74969	0.139405	0.011772	0.0991326	embryophyta_odb10	Sanger	Moss Genome Consortium	PRJNA13064	SAMN00120126	23747	20454	473
GCA_002174835.2	ASM217483v2	Cenchrus americanus			Tift 23D2B1-P1-P5					1816949023	Chromosome	2018-01-24	LKME02	18656	240570548							Illumina HiSeq	Pearl Millet	PRJNA294988	SAMN04124419
GCA_002896455.3	ArM29Bkp_1312	Chlorella sp. ArM0029B		ArM0029B						92961256	Scaffold	2018-01-24	JTEE01	17364	805067							Illumina HiSeq	KRIBB	PRJNA214256	SAMN03196605
GCA_002013975.2	ASM201397v2	Citrus cavaleriei			XJC					357621245	Scaffold	2018-01-24	MKYP02	98291	501435							Illumina HiSeq	Huazhong Agriculture University	PRJNA321657	SAMN05519344
GCA_002013955.2	C_medica_denovo_2	Citrus medica			XZ					406057947	Scaffold	2018-01-24	MKYO02	70586	369527							Illumina HiSeq	Huazhong Agriculture University	PRJNA320023	SAMN04914485
GCA_000002595.3	Chlamydomonas_reinhardtii_v5.5	Chlamydomonas reinhardtii		CC-503 cw92 mt+					Annotation submitted by DOE Joint Genome Institute	111098438	Chromosome	2018-01-26	ABCN02	215409	7783580							ABI 3739	DOE Joint Genome Institute	PRJNA12260	SAMN02953692	17743	17743
GCF_000002595.2	Chlamydomonas_reinhardtii_v5.5	Chlamydomonas reinhardtii		CC-503 cw92 mt+					Annotation submitted by DOE Joint Genome Institute	111098438	Chromosome	2018-01-26	ABCN02	215409	7783580							ABI 3739	DOE Joint Genome Institute	PRJNA12260	SAMN02953692	17742	17742
GCF_002906115.2	CorkOak1.0	Quercus suber					HL8		NCBI Quercus suber Annotation Release 100	908051981	Scaffold	2018-01-29	PKMF01	78582	461541							Illumina	Genosuber	PRJNA392919	SAMN07312269	45691	37060	4513
GCA_002906115.1	CorkOak1.0	Quercus suber					HL8			953298670	Scaffold	2018-01-29	PKMF01	80917	465160							Illumina	Genosuber	PRJNA392919	SAMN07312269
GCF_002878395.1	UCD10Xv1.1	Capsicum annuum			UCD-10X-F1				NCBI Capsicum annuum Annotation Release 101	3211819707	Chromosome	2018-01-30	NPHV01	122789	227195441	0.989076	0.962857	0.0262185	0.00285714	0.00806723	solanales_odb10	Illumina HiSeq	University of California, Davis	PRJNA376668	SAMN06445824	48341	32202	5748
GCA_002878395.3	UCD10Xv1.1	Capsicum annuum			UCD-10X-F1					3211819707	Chromosome	2018-01-30	NPHV01	122789	227195441							Illumina HiSeq	University of California, Davis	PRJNA376668	SAMN06445824
GCA_002905335.2	glyma.Lee.gnm1	Glycine max			Lee					1016275704	Chromosome	2018-01-30	PELE01	37007	14446570							PacBio; Illumina GAII	Glycine max cv Lee and Glycine soja PI 483463 sequencing consortium	PRJNA407817	SAMN07664768
GCA_002907465.1	glyso.PI483463.gnm1	Glycine soja								985259865	Chromosome	2018-01-30	PGFP01	24130	4430511							Illumina HiSeq	SoyBase	PRJNA407822	SAMN07664803
GCA_002908915.1	Hass1.0	Persea americana			Hass					446756492	Contig	2018-01-30	NXHZ01	205885								PacBio	Hainan University	PRJNA412302	SAMN07709230
GCA_002911635.1	ASM291163v1	Santalum album					Haida2			196100524	Contig	2018-02-01	NXEK01	4363285								Oxford Nanopore	Hainan University	PRJNA411901	SAMN07690435
GCA_002914805.1	PanWU01x14_asm01	Parasponia andersonii					WU1-14		Geurts lab 1.0	475834238	Scaffold	2018-02-02	JXTB01	48336	712846							Illumina HiSeq; Illumina MiSeq	Wageningen University	PRJNA272473	SAMN03317003	37229	37224	5
GCA_002914845.1	TorRG33x02_asm01	Trema orientale					RG33-2		Geurts lab 1.0	387958189	Scaffold	2018-02-02	JXTC01	54110	656203							Illumina HiSeq; Illumina MiSeq	Wageningen University	PRJNA272482	SAMN03322532	35849	35846	3
GCA_002914565.1	Guava1.0	Psidium guajava			Zhenzhu					386852394	Contig	2018-02-02	NTGF01	129242								PacBio	Hainan University	PRJNA401640	SAMN07608042
GCA_002917755.1	EL10_1.0	Beta vulgaris subsp. vulgaris			EL10					540534112	Chromosome	2018-02-06	PCNB01	2700559	57938902							PacBio; Illumina HiSeq; BioNano physical map	USDA-ARS	PRJNA413079	SAMN07736104
GCA_002918425.1	ASM291842v1	Euphorbia esula			1984-ND001					638991815	Scaffold	2018-02-06	PJAE01	936	991							Illumina HiSeq	USDA-ARS	PRJNA411945	SAMN08132862
GCA_002919075.1	ASM291907v1	Euphorbia esula			1984-ND001					1124672373	Scaffold	2018-02-06	PJAD01	605	1035							Illumina HiSeq	USDA-ARS	PRJNA413193	SAMN08132862
GCA_002925775.1	SaGenomev1.0	Santalum album			GKVK-1					220961086	Scaffold	2018-02-12	LOCJ01	25151	460663							Illumina HiSeq	NA	PRJNA304116	SAMN04295983
GCA_002928715.1	ASM292871v1	Gossypium barbadense			Xinhai21				Annotation submitted by Gossypium barbadense cv. Xinhai21 genome sequencing consortium and Esquel Group	1394237086	Scaffold	2018-02-13	LAGA01	54749	210449							PacBio; Illumina HiSeq; Illumina MiSeq; ABI3730	Gossypium barbadense cv. Xinhai21 genome sequencing consortium and Esquel Group	PRJNA251673	SAMN02800869	40359	40359
GCA_002926015.1	ASM292601v1	Gossypium barbadense			Xinhai21				Annotation submitted by Gossypium barbadense cv. Xinhai21 genome sequencing consortium and Esquel Group	775251585	Scaffold	2018-02-13	LAGB01	108595	259851							Illumina; PacBio; ABI3730	Gossypium barbadense cv. Xinhai21 genome sequencing consortium and Esquel Group	PRJNA251673	SAMN02800869	36871	36871
GCA_002926215.1	LB120v1	Oryza barthii			TB65					295586303	Scaffold	2018-02-13	PQXR01	9275	16174							Illumina HiSeq	IRD	PRJNA414073	SAMN07776345
GCA_002926235.1	TB65v1	Oryza barthii			LB120					294191220	Scaffold	2018-02-13	PQXQ01	7930	13265							Illumina HiSeq	IRD	PRJNA414073	SAMN07776350
GCA_002928575.1	Ft54	Fagopyrum tataricum			2024-05-01					526767577	Scaffold	2018-02-14	PKMW01	594471	886968							PacBio	Theragen Etex Bio Institute	PRJNA412573	SAMN07780272
GCA_002930595.1	NicGla1.0	Nicotiana glauca					Gk001			3222828385	Scaffold	2018-02-16	PGPE01	5814	30470							Illumnina	Saint Petersburg University	PRJNA416772	SAMN07843557
GCA_002933915.1	ASM293391v1	Eutrema heterophyllum				WSC				348971089	Scaffold	2018-02-20	PKMM01	78079	561173							Illumina HiSeq	Sichuan University	PRJNA419026	SAMN08200758
GCA_002933935.1	ASM293393v1	Eutrema yunnanense				Hunan				415364017	Scaffold	2018-02-20	PKML01	35978	371182							Illumina HiSeq	Sichuan University	PRJNA419026	SAMN08200759
GCA_002937015.1	ASM293701v1	Boehmeria nivea			Zhongzhu No. 1					344616830	Scaffold	2018-02-21	PHNS01	24523	1094501							Illumina HiSeq	Institute of Bast Fiber Crops, Chinese Academy of Agricultural Sciences	PRJNA417329	SAMN07982878
GCA_900241085.1	wheat TGACv2	Triticum aestivum								13916927032	Scaffold	2018-02-21	OETA01	21753	285110								JOHN INNES CENTRE, NORWICH, UK.	PRJEB23893	SAMEA104424263
GCA_002939045.1	CSI_1228	Chlorella sorokiniana		1228						61202522	Contig	2018-02-23	PQAU01	2415094								PacBio	Los Alamos National Laboratory	PRJNA422906	SAMN08200237
GCA_002943605.1	RSPBVictoria1.0	Avena sativa			Victoria					66999458	Contig	2018-02-26	PKQH01	4385								PacBio	The Sainsbury Laboratory	PRJNA422803	SAMN08196802
GCA_002943585.1	RSPBBaronesse	Hordeum vulgare subsp. vulgare			Baronesse					57532895	Contig	2018-02-26	PKQG01	4079								PacBio	The Sainsbury Laboratory	PRJNA422986	SAMN06560341
GCA_002966975.2	Pyn_1.0	Prunus yedoensis var. nudiflora				Jeju island			Annotation submitted by Plant Molecular Genetics Lab	319209792	Scaffold	2018-03-02	PJQY01	132705	145140							PacBio	Plant Molecular Genetics Lab	PRJNA382466	SAMN06706664	41294	41294
GCA_002966915.1	ASM296691v1	Gastrodia elata f. glauca					NRC-2018			1060984162	Scaffold	2018-03-02	PVEL01	97233	4911943							Illumina	China Academy of Chinese Medical Sciences	PRJNA386713	SAMN07125589
GCA_002993905.1	Msac_v3	Miscanthus sacchariflorus			Robustus 297					2074921001	Chromosome	2018-03-14	PUID01	2461	25627							Illumina HiSeq	Earlham Institute	PRJNA435476	SAMN08580354
GCA_002999095.1	7DS_MTP_mate-pair_complete	Triticum aestivum			Chinese Spring					574295190	Scaffold	2018-03-14	PKRY01	76987	116763							Illumina HiSeq	Institute of Experimental Botany	PRJNA412174	SAMN07709812
GCF_000001735.4	TAIR10.1	Arabidopsis thaliana				Columbia			Annotation submitted by TAIR and Araport	119146348	Chromosome	2018-03-15		11194537	23459830								The Arabidopsis Information Resource (TAIR)	PRJNA10719	SAMN03081427	38312	27562	4851
GCA_000001735.2	TAIR10.1	Arabidopsis thaliana				Columbia			Annotation submitted by The Arabidopsis Information Resource (TAIR)	119146348	Chromosome	2018-03-15		11194537	23459830								The Arabidopsis Information Resource (TAIR)	PRJNA10719	SAMN03081427	38050	27549	4843
GCA_002245835.2	Chlorella_sorokiniana 2.0	Chlorella sorokiniana		1602					Annotation submitted by University of Minnesota	59371605	Contig	2018-03-16	LHPG02	2592956								PacBio; Illumina HiSeq	University of Minnesota	PRJNA290386	SAMN03890866	9526	9526
GCA_900303355.1	ONTmin_IT4	Arabidopsis thaliana								119502799	Contig	2018-03-18	OMOL01	12334794									MPI FOR DEVELOPMENTAL BIOLOGY	PRJEB21270	SAMEA104665750
GCA_900303345.1	PBfal_IT4	Arabidopsis thaliana								119750280	Contig	2018-03-18	OMOK01	10736982									MPI FOR DEVELOPMENTAL BIOLOGY	PRJEB23084	SAMEA104665749
GCA_900291515.1	Q_robur_v1	Quercus robur								814336181	Scaffold	2018-03-20	OLKR01	69349	55068941								Genoscope CEA	PRJEB19898	SAMEA103897756
GCA_002245815.2	ASM224581v2	Micractinium conductrix		SAG 241.80					Annotation submitted by University of Minnesota	60773875	Contig	2018-03-21	LHPF02	1210495								PacBio	University of Minnesota	PRJNA290385	SAMN03863807	9217	9217
GCA_900243945.1	SAIL_oxford_assembly	Arabidopsis thaliana								119166865	Contig	2018-03-21	OFAM01	9344018									SALK INSTITUTE FOR BIOLOGICAL STUDIES	PRJEB23977	SAMEA104444962
GCA_900243935.1	Col0_oxford_assembly	Arabidopsis thaliana								119203081	Contig	2018-03-21	OFEF01	7583936									SALK INSTITUTE FOR BIOLOGICAL STUDIES	PRJEB23977	SAMEA104444960
GCA_900243955.1	SALK_oxford_assembly	Arabidopsis thaliana								119127857	Contig	2018-03-21	OFAN01	3101444									SALK INSTITUTE FOR BIOLOGICAL STUDIES	PRJEB23977	SAMEA104444961
GCA_003013225.1	ASM301322v1	Phalaenopsis aphrodite					PAABRC2031			1025096742	Scaffold	2018-03-21	NEWO01	23319	946429							Illumina HiSeq; Illumina GAIIx	Academia Sinica	PRJNA383284	SAMN06768338
GCA_003013575.1	ASM301357v1	Pisum sativum			Gradus No 2					4275931177	Scaffold	2018-03-21	PUCA01	4601	4610							Illumina HiSeq	Earlham Institute	PRJNA432052	SAMN08429545
GCA_003013145.1	ASM301314v1	Quercus robur					ech66			719601623	Scaffold	2018-03-21	PVWZ01	4240	17677							Illumina; PacBio	Swiss Institute of Bioinformatics	PRJNA327502	SAMN05361916
GCA_003016355.1	Bruz	Urochloa ruziziensis			CIAT26162					732531281	Scaffold	2018-03-21	PVZT01	3402	27770							Illumina; PacBio	Earlham Institute	PRJNA437375	SAMN08660983
GCA_003118655.1	Ahalleri_gemmifera_v1	Arabidopsis halleri subsp. gemmifera								413881146	Scaffold	2018-03-22	BFAE01	4241	4241							Illumina GAIIx sequencer	Hanada Lab, Kyushu Institute of Technology	PRJDB4678	SAMD00049224
GCA_000224295.2	ASM22429v2	Linum usitatissimum								316167074	Chromosome	2018-03-27		23035	20483506							Illumina	TUFGEN	PRJNA68161	SAMN00627887
GCA_003020155.1	B88v1	Oryza barthii			B88					292234740	Scaffold	2018-03-27	PTLQ01	6677	10284							Illumina HiSeq	IRD	PRJNA414073	SAMN07776339
GCA_003024785.1	ASM302478v1	Selaginella tamariscina					ZC-2017			300729260	Scaffold	2018-03-29	PUQB01	228918	407666							PacBio	Chinese Academy of Medical Sciences & Peking Union Medical College	PRJNA416064	SAMN07840812
GCA_003024255.1	Red5_PS1_1.69.0	Actinidia chinensis var. chinensis			Red5			female	The New Zealand Institute for Plant and Food Research Ltd Release 220617171606	553842477	Chromosome	2018-03-30	NKQK01	94268	18944233							Illumina HiSeq	The New Zealand Institute for Plant and Food Research Ltd	PRJNA391506	SAMN07269859	33044	33044
GCA_003117195.1	EudorinaFemale_1.0	Eudorina sp. 2006-703-Eu-15		2010-623-F1-E4				female		184032255	Scaffold	2018-04-06	BDSI01	300530	564035							PacBio; Illumina HiSeq	Graduate School of Science, University of Tokyo	PRJDB3310	SAMD00022973
GCA_003117095.1	EudorinaMale_1.0	Eudorina sp. 2006-703-Eu-15		2010-623-F1-E2				male		168620790	Scaffold	2018-04-06	BDSJ01	341314	377357							PacBio; Illumina HiSeq	Graduate School of Science, University of Tokyo	PRJDB3310	SAMD00022974
GCA_003116995.1	YamagishiellaPlus_1.0	Yamagishiella unicocca		2012-1026-YU-F2-6						134234618	Contig	2018-04-06	BDSL01	666310								PacBio; Illumina HiSeq	Laboratory of Origin of Eukaryote Biodoversity, Department of Biological Sciences, Graduate School of Science, University of Tokyo	PRJDB5042	SAMD00056693
GCA_003117035.1	YamagishiellaMinus_1.0	Yamagishiella unicocca		2012-1026-YU-F2-1						140837241	Contig	2018-04-06	BDSK01	543037								PacBio; Illumina HiSeq	Laboratory of Origin of Eukaryote Biodoversity, Department of Biological Sciences, Graduate School of Science, University of Tokyo	PRJDB5042	SAMD00056694
GCA_001531365.2	CcrdV1.1	Cynara cardunculus var. scolymus					2C		Annotation submitted by Compositae Genome Project	724962400	Chromosome	2018-04-17	LEKV01	19407	126020							Illumina HiSeq	Compositae Genome Project	PRJNA238069	SAMN03402638	26498	26498
GCF_001531365.2	CcrdV1.1	Cynara cardunculus var. scolymus					2C		NCBI Cynara cardunculus subsp. cardunculus Annotation Release 100	724962400	Chromosome	2018-04-17	LEKV01	19407	126020							Illumina HiSeq	Compositae Genome Project	PRJNA238069	SAMN03402638	30275	26313	1085
GCF_000188115.5	SL3.1	Solanum lycopersicum			Heinz 1706				NCBI Solanum lycopersicum Annotation Release 103	827361276	Chromosome	2018-04-18	AEKE03	133084	66723567							454; Sanger; Illumina; SOLiD	Solanaceae Genomics Project	PRJNA119	SAMN02981290	31217	25557	1260
GCA_003033685.1	ASM303368v1	Nelumbo nucifera			China Antique					817267751	Chromosome	2018-04-18	DLUB01	44440	109862362							Illumina HiSeq; 454	Wuhan University	PRJNA397484	SAMN02054413
GCA_003033695.1	ASM303369v1	Nelumbo nucifera			Chinese Tai-zi lotus					799478784	Chromosome	2018-04-18	DLUA01	39837	104033818							Illumina HiSeq	Wuhan University	PRJNA397371	SAMN03267314
GCA_000188115.4	SL3.1	Solanum lycopersicum			Heinz 1706					827361276	Chromosome	2018-04-18	AEKE03	133084	66723567							454; Sanger; Illumina; SOLiD	Solanaceae Genomics Project	PRJNA119	SAMN02981290
GCA_003063905.1	ASM306390v1	Chlorella sp. A99					A99			40934037	Scaffold	2018-04-23	PCFQ01	22979	1727419							Illumina MiSeq; Illumina HiSeq	Okayama University	PRJNA412448	SAMN07714505
GCA_003061485.1	PhalliiHAL_v2.1	Panicum hallii var. hallii		HAL2					Annotation submitted by DOE Joint Genome Institute	487473734	Chromosome	2018-04-25	QAVV01	8291806	8291806							PACBIO SEQUEL; Illumina HISeq	DOE Joint Genome Institute	PRJNA251785	SAMN05660343	33263	33263
GCA_003063285.2	ASM306328v2	Arachis monticola					PI 263393			2618653824	Chromosome	2018-04-27	QBTX01	140231	124915013							PacBio; Illumina; BioNano optical	Henan Agricultural University	PRJNA430760	SAMN08378480
GCF_003073215.2	Tu2.1	Triticum urartu			G1812				NCBI Triticum urartu Annotation Release 100	4849077157	Chromosome	2018-04-30	MKGO01	278604	661480603	0.923815	0.780433	0.143382	0.00469771	0.0714869	poales_odb10	Illumina HiSeq; PacBio	Institute of Genetics and Developmental Biology Chinese Academy of Sciences	PRJNA337888	SAMN05513572	50810	35768	6509
GCA_003073215.2	Tu2.1	Triticum urartu			G1812					4849077157	Chromosome	2018-04-30	MKGO01	278604	661480603							Illumina HiSeq; PacBio	Institute of Genetics and Developmental Biology Chinese Academy of Sciences	PRJNA337888	SAMN05513572
GCA_002211085.2	PHallii_v3.1	Panicum hallii		FIL2					Annotation submitted by DOE Joint Genome Institute	535889049	Chromosome	2018-05-01	NCQW02	1111465	1111465							PACBIO SEQUEL; Illumina HISeq; MOLECULO	DOE Joint Genome Institute	PRJNA250527	SAMN03003198	33805	33805
GCF_002211085.1	PHallii_v3.1	Panicum hallii		FIL2					NCBI Panicum hallii Annotation Release 100	535889049	Chromosome	2018-05-01	NCQW02	1111465	1111465	0.991217	0.976103	0.0151144	0.00224673	0.00653595	poales_odb10	PACBIO SEQUEL; Illumina HISeq; MOLECULO	DOE Joint Genome Institute	PRJNA250527	SAMN03003198	31528	26380	2165
GCA_003112345.1	ASM311234v1	Artemisia annua			Huhao1#				Annotation submitted by Shanghai Jiao Tong University	1789874483	Scaffold	2018-05-08	PKPP01	20133	104784							454; PacBio; Illumina	Shanghai Jiao Tong University	PRJNA416223	SAMN08125514	63226	63226
GCA_003116155.1	ASM311615v1	Chlorella sorokiniana		1412						57666419	Contig	2018-05-11	PKFD01	2025419								PacBio	Los Alamos National Laboratory	PRJNA422905	SAMN08200238
GCA_003122765.1	ASM312276v1	Juglans cathayensis					DJUG11.03			600151230	Scaffold	2018-05-14	QEOU01	34601	193887							Illumina	University of California Davis	PRJNA445704	SAMN08795866
GCA_003123825.1	ASM312382v1	Juglans hindsii			Rawlins		DJUG105			611108796	Scaffold	2018-05-14	QEOW01	35397	487794							Illumina	University of California Davis	PRJNA445704	SAMN08795864
GCA_003123845.1	ASM312384v1	Juglans microcarpa					DJUG29.11			913972398	Scaffold	2018-05-14	QEOX01	32209	141324							Illumina	University of California Davis	PRJNA445704	SAMN08795863
GCA_003123865.1	ASM312386v1	Juglans nigra			Sparrow					620766650	Scaffold	2018-05-14	QEOV01	45989	252148							Illumina	University of California Davis	PRJNA445704	SAMN08795865
GCA_003122785.1	ASM312278v1	Juglans regia			Chandler		64-172			650478281	Scaffold	2018-05-14	QEOZ01	317751	637984							Pacbio; Illumina	University of California Davis	PRJNA445704	SAMN08795861
GCA_003123805.1	ASM312380v1	Juglans sigillata					DJUG951.04			648117419	Scaffold	2018-05-14	QEOY01	39492	207533							Illumina	University of California Davis	PRJNA445704	SAMN08795862
GCA_003122825.1	UCLA_Phcoc_1.0	Phaseolus coccineus subsp. coccineus			Hammond's Dwarf Red Flower					370704989	Scaffold	2018-05-14	QBDZ01	7249	7976							Illumina HiSeq	University of California, Los Angeles	PRJNA448610	SAMN08851563
GCA_003123785.1	ASM312378v1	Pterocarya stenoptera					DPTA1.01			955600900	Scaffold	2018-05-14	QEOT01	37442	155468							Illumina	University of California Davis	PRJNA445704	SAMN08795867
GCA_900292005.1	Trifolium pratense genome v3	Trifolium pratense								351621712	Chromosome	2018-05-23	OMTE01	4846	36590684								TGAC	PRJEB9186	SAMEA3360124
GCA_900185275.1	falcon-dt-bn	Solanum verrucosum								662264359	Scaffold	2018-05-25	FXZP01	658263	2882611								Earlham Institute	PRJEB21129	SAMEA104077226
GCA_900185325.1	falcon-dt	Solanum verrucosum								659429443	Scaffold	2018-05-25	FXZS01	658263	2554651								Earlham Institute	PRJEB21121	SAMEA104077226
GCA_900185155.1	10x-bn	Solanum verrucosum								690417422	Scaffold	2018-05-25	FXZY01	60806	2557636								Earlham Institute	PRJEB21125	SAMEA104077226
GCA_900185205.1	10x	Solanum verrucosum								688737104	Scaffold	2018-05-25	FXZX01	60806	2380152								Earlham Institute	PRJEB21112	SAMEA104077226
GCA_900185165.1	falcon-bn	Solanum verrucosum								667086391	Scaffold	2018-05-26	FXZQ01	712470	907651								Earlham Institute	PRJEB21128	SAMEA104077226
GCA_900185285.1	falcon	Solanum verrucosum								659291212	Contig	2018-05-26	FXZO01	712470									Earlham Institute	PRJEB21122	SAMEA104077226
GCA_900185305.1	hgap-mp	Solanum verrucosum								716549568	Scaffold	2018-05-26	FXZW01	653519	1022021								Earlham Institute	PRJEB21124	SAMEA104077226
GCA_900185245.1	hgap	Solanum verrucosum								715933829	Contig	2018-05-26	FXZV01	584576									Earlham Institute	PRJEB21123	SAMEA104077226
GCA_900185335.1	hgap-bn	Solanum verrucosum								749834962	Scaffold	2018-05-26	FXZU01	584576	1203350								Earlham Institute	PRJEB21130	SAMEA104077226
GCA_900185175.1	canu-bn	Solanum verrucosum								764062841	Scaffold	2018-05-26	FXZT01	289754	461576								Earlham Institute	PRJEB21126	SAMEA104077226
GCA_900185215.1	canu	Solanum verrucosum								722285035	Contig	2018-05-26	FXZR01	289754									Earlham Institute	PRJEB21117	SAMEA104077226
GCA_900185195.1	abyss113-mp	Solanum verrucosum								740946141	Scaffold	2018-05-26	FYAC01	103023	319746								Earlham Institute	PRJEB21114	SAMEA104077226
GCA_900185225.1	abyss113	Solanum verrucosum								730902742	Scaffold	2018-05-26	FXZZ01	38473	70511								Earlham Institute	PRJEB21113	SAMEA104077226
GCA_900185185.1	abyss77-mp	Solanum verrucosum								751584748	Scaffold	2018-05-29	FYAB01	114763	403935								Earlham Institute	PRJEB21116	SAMEA104077226
GCA_900185295.1	discovar-mp	Solanum verrucosum								728860345	Scaffold	2018-05-29	FYAD01	95070	754638								Earlham Institute	PRJEB21120	SAMEA104077226
GCA_900185265.1	discovar-mp-dt	Solanum verrucosum								729310340	Scaffold	2018-05-29	FYAF01	95005	4384097								Earlham Institute	PRJEB21119	SAMEA104077226
GCA_900185145.1	discovar-mp-dt-bn	Solanum verrucosum								730142347	Scaffold	2018-05-29	FYAA01	94922	4584101								Earlham Institute	PRJEB21127	SAMEA104077226
GCA_900185315.1	discovar-contig	Solanum verrucosum								710406915	Scaffold	2018-05-29	FYAG01	48619	69164								Earlham Institute	PRJEB21118	SAMEA104077226
GCA_900185235.1	abyss77	Solanum verrucosum								759168143	Scaffold	2018-05-29	FYAE01	27737	73974								Earlham Institute	PRJEB21115	SAMEA104077226
GCF_003086295.2	arahy.Tifrunner.gnm1.KYV3	Arachis hypogaea			Tifrunner				NCBI Arachis hypogaea Annotation Release 101	2556916893	Chromosome	2018-05-30	PIVG01	1498096	135150084	0.982482	0.0499441	0.932538	0.000745434	0.0167723	fabales_odb10	PacBio	International Peanut Genome Initiative	PRJNA419393	SAMN08051159	109230	65846	4895
GCA_003203535.1	Rsub_1.0	Raphidocelis subcapitata		NIES-35					Annotation submitted by National Institute of Environmental Studies	51162697	Scaffold	2018-05-30	BDRX01	91765	341804							Illumina MiSeq	National Institute of Environmental Studies	PRJDB5653	SAMD00078043	13429	13383
GCA_003086295.2	arahy.Tifrunner.gnm1.KYV3	Arachis hypogaea			Tifrunner					2556916893	Chromosome	2018-05-30	PIVG01	1498096	135150084							PacBio	International Peanut Genome Initiative	PRJNA419393	SAMN08051159
GCA_900323645.1	Tdic6A_chr	Triticum dicoccoides								392684420	Scaffold	2018-05-30	OOGV01	2640	4938								Hikmet Budak	PRJEB25714	SAMEA104717687
GCA_900323695.1	Tdic3B_chr	Triticum dicoccoides								552916436	Scaffold	2018-05-30	OOHG01	2519	4707								Hikmet Budak	PRJEB25714	SAMEA104717682
GCA_900323615.1	Tdic2B_chr	Triticum dicoccoides								477082850	Scaffold	2018-05-30	OOGX01	2331	4266								Hikmet Budak	PRJEB25714	SAMEA104717680
GCA_900323635.1	Tdic1A_chr	Triticum dicoccoides								434779367	Scaffold	2018-05-30	OOGY01	1900	3557								Hikmet Budak	PRJEB25714	SAMEA104717677
GCA_900323595.1	Tdic3A_chr	Triticum dicoccoides								431061005	Scaffold	2018-05-30	OOHA01	1588	2787								Hikmet Budak	PRJEB25714	SAMEA104717681
GCA_900323585.1	Tdic2A_chr	Triticum dicoccoides								288315937	Scaffold	2018-05-30	OOGW01	1478	2345								Hikmet Budak	PRJEB25714	SAMEA104717679
GCA_900323625.1	Tdic4B_chr	Triticum dicoccoides								518950883	Scaffold	2018-05-30	OOHB01	1330	2479								Hikmet Budak	PRJEB25714	SAMEA104717684
GCA_900323565.1	Tdic5A_chr	Triticum dicoccoides								353053740	Scaffold	2018-05-30	OOGZ01	1163	1913								Hikmet Budak	PRJEB25714	SAMEA104717685
GCA_900323665.1	Tdic5B_chr	Triticum dicoccoides								441176544	Scaffold	2018-05-30	OOHC01	1127	1927								Hikmet Budak	PRJEB25714	SAMEA104717686
GCA_900323605.1	Tdic7A_chr	Triticum dicoccoides								497420142	Scaffold	2018-05-30	OOHD01	1095	1822								Hikmet Budak	PRJEB25714	SAMEA104717689
GCA_900323575.1	Tdic7B_chr	Triticum dicoccoides								585067186	Scaffold	2018-05-30	OOHE01	1089	2090								Hikmet Budak	PRJEB25714	SAMEA104717690
GCA_900323655.1	Tdic6B_chr	Triticum dicoccoides								624303354	Scaffold	2018-05-30	OOHF01	882	1522								Hikmet Budak	PRJEB25714	SAMEA104717688
GCA_900323675.1	Tdic4A_chr	Triticum dicoccoides								388594837	Scaffold	2018-05-30	OOHH01	775	1114								Hikmet Budak	PRJEB25714	SAMEA104717683
GCA_900323685.1	Tdic1B_chr	Triticum dicoccoides								700416543	Scaffold	2018-05-31	OOHP01	707	1092								Hikmet Budak	PRJEB25714	SAMEA104717678
GCA_003194525.1	GraCho1.0	Gracilariopsis chorda					SKKU-2015		Annotation submitted by Sungkyunkwan University	92180038	Contig	2018-06-06	NBIV01	220274								PacBio	Sungkyunkwan University	PRJNA361418	SAMN06233403	10945	10813
GCA_003185045.1	Zm-Mo17-REFERENCE-CAU-1.0	Zea mays			inbred line Mo17				Annotation submitted by China Agricultural University	2182605176	Chromosome	2018-06-13	NCVQ01	1491782	220382597							PacBio	China Agricultural University	PRJNA358298	SAMN06169745	38620	38620
GCA_003130725.1	ASM313072v1	Chlorella sorokiniana		1230						58362567	Chromosome	2018-06-13	PKFC01	3818101	4091730							PacBio	Los Alamos National Lab	PRJNA422912	SAMN08200531
GCA_003254965.1	ASM325496v1	Alnus glutinosa					NF-2018-1			611874127	Scaffold	2018-06-19	QAOD01	9564	96611							Illumina HiSeq	BGI	PRJNA374770	SAMN08442478
GCA_003255005.1	ASM325500v1	Begonia fuchsioides					NF-2018-2			373914052	Scaffold	2018-06-19	QAOC01	54470	154265							Illumina HiSeq	BGI	PRJNA374770	SAMN08442479
GCA_003255045.1	ASM325504v1	Casuarina glauca					NF-2018-3			282810774	Scaffold	2018-06-19	QAOB01	101670	912668							Illumina HiSeq	BGI	PRJNA374770	SAMN08442480
GCA_003255065.1	ASM325506v1	Cercis canadensis					NF-2018-4			329325136	Scaffold	2018-06-19	QAOA01	87734	419957							Illumina HiSeq	BGI	PRJNA374770	SAMN08442481
GCA_003254925.1	ASM325492v1	Chamaecrista fasciculata					NF-2018-5			429102545	Scaffold	2018-06-19	QANZ01	27842	96643							Illumina HiSeq	BGI	PRJNA374770	SAMN08442482
GCA_003255025.1	ASM325502v1	Datisca glomerata					NF-2018-6			688404099	Scaffold	2018-06-19	QANY01	314514	1186304							Illumina HiSeq	BGI	PRJNA374770	SAMN08442483
GCA_003254865.1	ASM325486v1	Dryas drummondii					NF-2018-8			225547060	Scaffold	2018-06-19	QANW01	91538	931783							Illumina HiSeq	BGI	PRJNA374770	SAMN08442485
GCA_003254945.1	ASM325494v1	Mimosa pudica					NF-2018-9			557202335	Scaffold	2018-06-19	QANV01	27447	119676							Illumina HiSeq	BGI	PRJNA374770	SAMN08442486
GCA_003254905.1	ASM325490v1	Nissolia schottii					NF-2018-10			466098644	Scaffold	2018-06-19	QANU01	38598	179654							Illumina HiSeq	BGI	PRJNA374770	SAMN08442487
GCA_003254975.1	ASM325497v1	Ochetophila trinervis					NF-2018-7			309116026	Scaffold	2018-06-19	QANX01	70118	115526							Illumina HiSeq	BGI	PRJNA374770	SAMN08442484
GCA_003255715.1	ASM325571v1	Prototheca wickerhamii		HMC1						27590722	Scaffold	2018-06-19	QBLF01	7951	31071							Illumina	UW	PRJNA338014	SAMN08930906
GCA_003254885.1	ASM325488v1	Purshia tridentata					NF-2018-11			175970657	Scaffold	2018-06-19	QANT01	33040	33921							Illumina HiSeq	BGI	PRJNA374770	SAMN08442488
GCA_003258625.1	ASM325862v1	Citrus reticulata			Mangshan					344273335	Scaffold	2018-06-20	NIHA01	97052	1288159							Illumina HiSeq	Huazhong Agriculture University	PRJNA388397	SAMN07176221
GCA_003260385.1	Cau_v1.0	Cuscuta australis					Yunnan		Annotation submitted by Kunming Institute of Botany, Chinese Academy of Sciences	262630465	Contig	2018-06-22	NQVE01	3625894								PacBio; Illumina HiSeq	Kunming Institute of Botany, Chinese Academy of Sciences	PRJNA394036	SAMN07347267	18157	18157
GCA_003260165.1	S_latifolia_v1.0	Silene latifolia					Sa984	male		1185087342	Scaffold	2018-06-22	QBIE01	2891	10814							PacBio RS	University of Oxford	PRJNA448569	SAMN08893761
GCA_003268515.1	ASM326851v1	Sesamum indicum			Yuzhi 11					242679138	Scaffold	2018-06-26	LUAT01	16911	21381							Illumina HiSeq; Roche 454	The Sesame Genome Working Group	PRJNA178182	SAMN02303593
GCA_003268545.1	Lsi_v1.0	Lagenaria siceraria			USVL1					313386576	Scaffold	2018-06-27	NHZF01	32789	8701157							Illumina HiSeq	Cornell University	PRJNA387611	SAMN07159290
GCA_002897115.2	JCM_15793_assembly_v001	Prototheca cutis		JCM 15793						20029045	Scaffold	2018-06-27	BCIH01	58511	1409608							HiSeq 2500	RIKEN Center for Life Science Technologies, Division of Genomic Technologies	PRJDB3669	SAMD00028389
GCA_900491585.1	M. spontanea TR	Momordica charantia			TR(S108) (Momordica spontanea)					296262545	Scaffold	2018-06-30	UESV01	25793	611611								CNGB	PRJEB24032	SAMEA104444964
GCA_900491605.1	Calamus_simplicifolius	Calamus simplicifolius					Ecotype			1960809755	Scaffold	2018-07-01	UESW01	136876	803014								CNGB	PRJEB24031	SAMEA104450374
GCA_900465005.1	MTP	Saccharum hybrid cultivar								530659635	Scaffold	2018-07-01	UBIK01	115280	116672								CIRAD	PRJEB26915	SAMEA4681430
GCA_003290165.1	B.thun_GenomeAssembly_v1	Berberis thunbergii			Kobold					2240736797	Contig	2018-07-06	QNQO01	397058								PacBio	Hale Lab at University of New Hampshire	PRJNA478403	SAMN09515102
GCA_900382725.1	Pyn.v1	Prunus yedoensis var. nudiflora								319209792	Scaffold	2018-07-08	OSDV01	132705	145140								Department of Bioscience and Bioinformatics, Myongji University	PRJEB25736	SAMEA4609968
GCA_900416815.2	Brassica_oleracea_HDEM	Brassica oleracea								554977060	Chromosome	2018-07-11	OWNI02	9813309	58257932								GSC	PRJEB26621	SAMEA4646675
GCA_003427395.1	Cbr_1.0	Chara braunii		S276					Annotation submitted by Kanazawa University	1751211849	Scaffold	2018-07-13	BFEA01	11762	2261426							Illumina HiSEQ2000/2500	Kanazawa University	PRJDB3348	SAMD00044344	35424	34719	2
GCA_900411305.1	CH Campala Lr22a Pseudomolecule v5	Triticum aestivum							Annotation submitted by UNIVERSITY OF ZURICH	563502314	Chromosome	2018-07-17		8614	563502314								UNIVERSITY OF ZURICH	PRJEB24957	SAMEA104589854	5835	5835
GCA_003713155.1	ASM371315v1	Arachis hypogaea			Shitouqi				Annotation submitted by International peanut genome project	2506713456	Chromosome	2018-07-20		1310399	135085854							PacBio	International peanut genome project	PRJNA480120	SAMN09628890	70941	70941
GCA_003338715.1	Draft.Quillaja.v1.0	Quillaja saponaria			SA		MT-C			248318095	Contig	2018-07-24	PVLG01	6074								Illumina	Universidad Mayor	PRJNA415043	SAMN07812699
GCA_003346895.1	Glem_v01	Gracilariopsis lemaneiformis			981					88693116	Scaffold	2018-07-31	NFUL01	29144	34594							Illumina HiSeq; PacBio	Shanghai Jiao Tong university	PRJNA383985	SAMN06820827
GCA_900205625.1	Alyrpet2.2	Arabidopsis lyrata subsp. petraea					lyrpet4			175182717	Scaffold	2018-08-08	OANL01	16481	1260070								UNIVERSITY OF ZUERICH	PRJEB22152	SAMEA104212554
GCA_900500655.1	Sugarcane genome	Saccharum spontaneum			GXS87-16					3924189457	Contig	2018-08-08	UINE01	89080									CNGB	PRJEB28034	SAMEA4812212
GCA_003370565.1	ASM337056v1	Mucuna pruriens				Jos	JCA_2017		Annotation submitted by African Centre of excellence in Phytomedicine Resaerch	397042285	Scaffold	2018-08-10	QJKJ01	27379	30046							Illumina HiSeq	African Centre of excellence in Phytomedicine Resaerch	PRJNA414658	SAMN07821433	63141	56019
GCA_003369855.1	ASM336985v1	Eleusine indica					HZ-2018			492270386	Scaffold	2018-08-10	QEPD01	32494	233459							Illumina HiSeq	Auburn University	PRJNA454287	SAMN09001275
GCA_900519105.1	iwgsc_refseqv1.0	Triticum aestivum			Chinese Spring (IWGSC RefSeq v1.0)					14547261565	Chromosome	2018-08-20		51842	709773743								IWGSC	PRJEB27788	SAMEA4791365
GCA_003568905.1	KSI-1_01	Trebouxiophyceae sp. KSI-1		KSI-1						44686223	Scaffold	2018-08-29	BHFV01	16541	21380							Illumina Miseq	Faculty of Biotechnology and Life Science, Department of Applied Life Science, Sojo University	PRJDB7314	SAMD00134990
GCA_003430845.1	ASM343084v1	Xanthoceras sorbifolium			Zhongshi NO.4					504383062	Chromosome	2018-08-29	QUWJ01	1044891	32173403							PacBio Sequel	Chinese Academy of Forestry	PRJNA483857	SAMN09748200
GCA_900492545.1	Spirodela polyrhiza 9509 v3	Spirodela polyrhiza								138592155	Scaffold	2018-08-31	UIDA01	2868147	7949387								J CRAIG VENTER INSTITUTE	PRJEB27612	SAMEA4777370
GCA_003449045.1	ASM344904v1	Oryza sativa Indica Group			R99					388772408	Contig	2018-09-04	QWGD01	3054502								Illumina HiSeq	Shenyang Agricultural University	PRJNA486237	SAMN09867707
GCA_003449065.1	ASM344906v1	Oryza sativa Japonica Group			Shennong 265					378097445	Contig	2018-09-04	QWGC01	7159807								Illumina HiSeq	Shenyang Agricultural University	PRJNA486237	SAMN09867388
GCA_003490085.1	ASM349008v1	Trifolium medium					2024-10-08		Annotation submitted by Masaryk University	492653238	Scaffold	2018-09-06	LXQA01	292	300							Illumina HiSeq	Masaryk University	PRJNA315359	SAMN04556701	119593	119102	491
GCA_003482435.1	Corteva_Sorghum_ONT_TX430_1.0	Sorghum bicolor			Tx430					666154603	Scaffold	2018-09-06	QWKM01	2985938	32201306							Oxford Nanopore MiniION	Corteva Agriscience, Agriculture Division of DowDuPont	PRJNA472170	SAMN09228096
GCA_900536055.1	Sp9509v3	Spirodela polyrhiza								142661126	Scaffold	2018-09-07	UNPA01	17471	7641483								J CRAIG VENTER INSTITUTE	PRJEB28272	SAMEA4838158
GCA_003546025.1	ASBRC_Ckan_1.0	Cinnamomum micranthum f. kanehirae			Chaw 1501				Annotation submitted by Academia Sinica	730416403	Scaffold	2018-09-11	QPKB01	498920	50350591							PacBio	Academia Sinica	PRJNA477266	SAMN09509728	27885	26531	1354
GCA_003473485.2	MtrunA17r5.0-ANR	Medicago truncatula			Jemalong A17				Annotation submitted by INRA/CNRS	429612362	Chromosome	2018-09-12	PSQE01	23305320	56236587								INRA/CNRS	PRJNA431767	SAMN08400029	50803	44450	192
GCF_003473485.1	MtrunA17r5.0-ANR	Medicago truncatula			Jemalong A17				NCBI Medicago truncatula Annotation Release 102	429612362	Chromosome	2018-09-12	PSQE01	23305320	56236587	0.993105	0.966455	0.0266493	0.00279538	0.00409989	fabales_odb10		INRA/CNRS	PRJNA431767	SAMN08400029	39589	31927	1618
GCA_003544955.1	Sspon.HiC_chr_asm	Saccharum spontaneum			AP85-441					3133290353	Chromosome	2018-09-12	QVOL01	44970	91359291							Illumina; PacBio RSII	Fujian Agriculture and Forestry University	PRJNA483885	SAMN09753102
GCA_900538255.1	Ulvmu_WT_fa	Ulva mutabilis		wild-type						98484689	Scaffold	2018-09-12	UNSF01	527412	600008								VIB DEPARTMENT OF PLANT SYSTEMS BIOLOGY, GHENT UNI	PRJEB25750	SAMEA104719794
GCA_003434825.1	Brassica_rapa_FPsc_v1.3	Brassica rapa			FPsc (B3)				Annotation submitted by JGI	314865497	Chromosome	2018-09-13	QMKI01	17500	478658							Illumina Hiseq	JGI	PRJNA41163	SAMN00004054	40454	40454
GCA_003571905.1	ASM357190v1	Magnolia ashei				Holmes Creek				284511610	Scaffold	2018-09-17	PCNC01	1143	1156							Illumina MiSeq	U.S. National Arboretum	PRJNA412672	SAMN07722838
GCF_003573695.1	ASM357369v1	Papaver somniferum			HN1				NCBI Papaver somniferum Annotation Release 100	2715377404	Chromosome	2018-09-18	PUWZ01	1773300	204470928	0.988228	0.168525	0.819703	0.00247831	0.00929368	embryophyta_odb10	Illumina HiSeq; PacBio; 10X Genomics; Oxford Nanopore	Xi'an Jiaotong University	PRJNA435796	SAMN08604995	91581	63018	8618
GCA_003573695.1	ASM357369v1	Papaver somniferum			HN1				Annotation submitted by Xi'an Jiaotong University	2715377404	Chromosome	2018-09-18	PUWZ01	1773300	204470928							Illumina HiSeq; PacBio; 10X Genomics; Oxford Nanopore	Xi'an Jiaotong University	PRJNA435796	SAMN08604995	51212	51212
GCF_003576645.1	ASM357664v1	Ipomoea triloba			NCNSP0323				NCBI Ipomoea triloba Annotation Release 100	461827428	Chromosome	2018-09-19		74663	29809665	0.943025	0.823025	0.12	0.00336134	0.0536134	solanales_odb10	Illumina HiSeq; PacBio	Cornell University	PRJNA428241	SAMN08285276	38585	30644	1082
GCA_003576665.1	ASM357666v1	Ipomoea trifida			NCNSP0306					492375559	Chromosome	2018-09-19		74315	26165527							Illumina HiSeq; PacBio	Cornell University	PRJNA428214	SAMN08284054
GCA_003576645.1	ASM357664v1	Ipomoea triloba			NCNSP0323					461827428	Chromosome	2018-09-19		74663	29809665							Illumina HiSeq; PacBio	Cornell University	PRJNA428241	SAMN08285276
GCA_003604295.1	ASM360429v1	Cocos nucifera			Chowghat Green Dwarf					1839172334	Scaffold	2018-10-01	PDMH01	10326	85564							Illumina; PacBio	CPCRI	PRJNA413280	SAMN07738886
GCA_003612995.1	ASM361299v1	Prototheca bovis		SAG 2021						24744895	Contig	2018-10-04	PGFX01	7940								Illumina MiSeq; 454	National Research Council (CNR)	PRJNA388740	SAMN07183812
GCA_003613005.1	ASM361300v1	Prototheca ciferrii		SAG 2063						26448891	Scaffold	2018-10-04	PEIA01	5354	7016							Illumina MiSeq; 454	National Research Council (CNR)	PRJNA388740	SAMN07183811
GCA_003660305.1	KAUST_Spi-LA0480_1.0	Solanum pimpinellifolium			LA0480					748526831	Scaffold	2018-10-15	NRDK01	27879	85841							Illumina HiSeq	King Abdullah University Science and Technology	PRJNA390234	SAMN07224593
GCA_003665715.1	OU_Pico_1.0	Picocystis sp. ML		ML						29463432	Contig	2018-10-16	QYZS01	153902								PacBio Sequel	University of Oklahoma	PRJNA490491	SAMN10038529
GCA_003013855.2	NJFU_Lchi_2.0	Liriodendron chinense					Lushan-1			1742421816	Scaffold	2018-10-23	PVNU02	2204006	3525943							Illumina; PacBio; Bionano	Nanjing Forestry University	PRJNA418360	SAMN08026720
GCA_003675935.1	DSBC_Pcab_1.0	Pogostemon cablin					Gaoche1L2016			1916685124	Scaffold	2018-10-23	QKXD01	34817	699555							Illumina HiSeq	DNA Stories Bioinformatics Center	PRJNA471952	SAMN09222897
GCA_003046395.2	Pm_0390_v2	Panicum miliaceum							Annotation submitted by Shanghai Center for Plant Stress Biology	854653004	Chromosome	2018-10-25	PQIB02	369320	46661915							PacBio; Illumina HiSeq	Shanghai Center for Plant Stress Biology	PRJNA431363	SAMN08389585	56011	55964
GCA_001623365.2	MH63RS2	Oryza sativa Indica Group			Minghui 63					387424359	Chromosome	2018-10-25	LNNK02	27020111	27020111							PacBio	Huazhong Agricultural University	PRJNA302543	SAMN04274565
GCA_003709365.1	ASM370936v1	Auxenochlorella protothecoides		UTEX 25					Annotation submitted by Los Alamos National Lab	21075690	Scaffold	2018-11-01	QOKY01	27194	639896							Illumina; 454; PacBio	Los Alamos National Lab	PRJNA476562	SAMN09439844	5852	5852
GCA_003704525.1	Zm-PE0075-REFERENCE-TUM-1.0	Zea mays			PE0075					2197932146	Chromosome	2018-11-02	RAQR01	112776	229083644							Illumina	Technical University of Munich	PRJNA360923	SAMN10081786
GCA_003709335.1	Zm-DK105-REFERENCE-TUM-1.0	Zea mays			DK105					2287760461	Chromosome	2018-11-02	RAQT01	99779	239537729							Illumina	Technical University of Munich	PRJNA360923	SAMN10081784
GCA_003711535.1	Ahalleri_CH_v2	Arabidopsis halleri					Aha11_10B/Aha18_mp			164347730	Scaffold	2018-11-05	RCNM01	2564	82808							Illumina HiSeq	ETH Zurich	PRJNA492199	SAMN10130990
GCF_003713225.1	Cara_1.0	Coffea arabica			Caturra red		CCC135-36	hermaphrodite	NCBI Coffea arabica Annotation Release 100	1094291418	Chromosome	2018-11-08	RHJU01	3917557	42465768	0.972055	0.301376	0.670679	0.00558899	0.022356	eudicots_odb10	Illumina HiSeq; PacBio RSII; 10x GemCode	Johns Hopkins University	PRJNA497895	SAMN10272287	56902	44759	4561
GCF_003713205.1	Ceug_1.0	Coffea eugenioides					CCC68of	hermaphrodite	NCBI Coffea eugenioides Annotation Release 100	699903961	Chromosome	2018-11-08	RHJT01	204058	47530510	0.987962	0.894239	0.0937231	0.00300946	0.00902837	eudicots_odb10	Illumina HiSeq; PacBio RS; 10x Chromium	Johns Hopkins University	PRJNA497891	SAMN10269643	35455	29100	1836
GCA_003713225.1	Cara_1.0	Coffea arabica			Caturra red		CCC135-36	hermaphrodite		1094291418	Chromosome	2018-11-08	RHJU01	3917557	42465768							Illumina HiSeq; PacBio RSII; 10x GemCode	Johns Hopkins University	PRJNA497895	SAMN10272287
GCA_003713205.1	Ceug_1.0	Coffea eugenioides					CCC68of	hermaphrodite		699903961	Chromosome	2018-11-08	RHJT01	204058	47530510							Illumina HiSeq; PacBio RS; 10x Chromium	Johns Hopkins University	PRJNA497891	SAMN10269643
GCA_003724115.2	FoenVul1.1	Anethum foeniculum			OL2					1010971190	Scaffold	2018-11-13	PHNY01	1888	9442							nuclear: Illumina HiSeq; mito: Illumina	University of Padua	PRJNA419638	SAMN07983892
GCA_003795335.1	ASM379533v1	Casuarina equisetifolia subsp. incana					Ceq2018			301458157	Scaffold	2018-11-19	RDRV01	466697	1020118							Illumina HiSeq; PacBio	Fujian Academy of Forestry Sciences	PRJNA450482	SAMN08939822
GCA_003417725.2	ASM341772v2	Cannabis sativa			Finola					1009674739	Chromosome	2018-11-26	QKVJ02	370471	370471							PacBio	University of Toronto	PRJNA73819	SAMN09375800
GCA_000230575.5	ASM23057v5	Cannabis sativa			Purple Kush					891964663	Chromosome	2018-11-30	AGQN03	133904	133904							PacBio	University of Toronto	PRJNA73819	SAMN02981385
GCA_900603015.1	OE6	Olea europaea subsp. europaea			Farga					1318652350	Scaffold	2018-12-03	UWJE01	87946	443100								CNAG	PRJEB4992	SAMEA2250784
GCA_900235945.1	Canthatch-W	Triticum aestivum			Canthatch					839076112	Scaffold	2018-12-03	OEIJ01	1631	1860								CSIRO	PRJEB23265	SAMEA104363371
GCA_900235935.1	Canthatch-K	Triticum aestivum			Canthatch					804001010	Scaffold	2018-12-03	ODGO01	1560	1774								CSIRO	PRJEB23265	SAMEA104363370
GCA_900538075.1	Sp_tGBS_contigs	Silphium perfoliatum								121712148	Contig	2018-12-05	UXAI01	125									HEINRICH-HEINE UNIVERSITY	PRJEB28201	SAMEA4888311
GCA_002906115.4	CorkOak1.0	Quercus suber					HL8		Annotation submitted by Genosuber	953298670	Scaffold	2018-12-06	PKMF03	80917	465160							Illumina	Genosuber	PRJNA392919	SAMN07312269	79750	79281	91
GCA_003865215.1	ASM386521v1	Oryza sativa			93-11					395354355	Chromosome	2018-12-06	PKRX01	9639809	32158464							PacBio	Chinese Academy of Agricultural Sciences	PRJNA427873	SAMN08275276
GCA_003865235.1	ASM386523v1	Oryza sativa Japonica Group			Nipponbare					379625823	Chromosome	2018-12-06	PKRW01	16973866	29958022							PacBio	Chinese Academy of Agricultural Sciences	PRJNA427870	SAMN08275267
GCA_000331365.3	Ensete_JungleSeeds_v3.0	Ensete ventricosum							Annotation submitted by University of Exeter	437268592	Scaffold	2018-12-11	AMZH03	11721	13866							Illumina HiSeq	University of Exeter	PRJNA170519	SAMN01797775	55115	55115
GCF_003935025.1	Abrus_2018	Abrus precatorius					BTA		NCBI Abrus precatorius Annotation Release 100	347230236	Scaffold	2018-12-11	QYUI01	11837218	35860769	0.978569	0.932352	0.0462169	0.00186359	0.0195676	fabales_odb10	PacBio RSII	Los Alamos National Laboratory	PRJNA482671	SAMN10039699	29216	24805	1219
GCA_003935025.1	Abrus_2018	Abrus precatorius					BTA			347230236	Scaffold	2018-12-11	QYUI01	11837218	35860769							PacBio RSII	Los Alamos National Laboratory	PRJNA482671	SAMN10039699
GCA_003946875.1	HMN_1.0	Prunus avium			Hongmanao					287191934	Contig	2018-12-14	QXJJ01	409488								Oxford Nanopore MiniION	Hunan Agricultural University	PRJNA489346	SAMN09976372
GCA_004000685.1	MeVI296_assembly3	Mesostigma viride		NIES 296						145898619	Contig	2018-12-15	BIFU01	3263								Illumina MiSeq; Illumina HiSeq	Department of Life Sciences, Graduate School of Arts and Sciences, University of Tokyo	PRJDB7683	SAMD00151924
GCA_003970955.1	ASM397095v1	Haematococcus lacustris		SAG 192.80						365773732	Contig	2018-12-17	QXTD01	11925								Illumina HiSeq	Shenzhen university	PRJNA487914	SAMN09912191
GCA_003957885.1	ASM395788v1	Manihot esculenta			60444					1276893259	Scaffold	2018-12-21	RSFS01	111748	59195861							PacBio RSII	ETH Zurich	PRJNA508471	SAMN10523279
GCA_003957995.1	ASM395799v1	Manihot esculenta			TME3					1224635974	Scaffold	2018-12-21	RSFT01	94900	53513187							PacBio RSII	ETH Zurich	PRJNA508471	SAMN10523278
GCA_003991445.1	ASM399144v1	Oryza meyeriana var. granulata					YNKM20150326			776957456	Contig	2019-01-03	RYFJ01	262045								Illumina GAII; PacBio	Yunnan Agricultural University	PRJNA412686	SAMN07723085
GCA_003996215.1	ASM399621v1	Jaltomata sinuosa		JA0702						1443196791	Scaffold	2019-01-07	QJPP01	372489	397617							PacBio; Illumina	Indiana University	PRJNA474403	SAMN09302773
GCA_004011995.1	AWRI_Vv-CHD_1.0	Vitis vinifera			Chardonnay		I10V1		Annotation submitted by Australian Wine Research Institute	489943505	Contig	2019-01-10	QGNW01	935792								PacBio	Australian Wine Research Institute	PRJNA399599	SAMN07540555	112321	112320
GCF_001633185.2	ValleyOak3.2	Quercus lobata					SW786		NCBI Quercus lobata Annotation Release 100	845947251	Chromosome	2019-01-11	LRBV02	965935	66423012							Illumina HiSeq; PacBio; Dovetail	University of Maryland Center for Environmental Science	PRJNA308314	SAMN10584531	45898	36703	4200
GCA_004007595.1	JHU_CGRice_1.0	Oryza sativa			Carolina Gold Select				Center for Computational Biology, JHU Release 1.0	377604035	Chromosome	2019-01-11	RPSM01	1630364	29563130							Illumina HiSeq 2500; Oxford Nanopore MinION	Cornell University	PRJNA503892	SAMN10380581	61199	32965
GCA_004012085.1	ASM401208v1	Eugenia uniflora				Pampa				3152134	Contig	2019-01-11	RQIG01	1168								IonTorrent	Universidade Federal do Pampa	PRJNA504673	SAMN10397313
GCA_900609075.1	Draft mitochondrial genome of wild rice W1780	Oryza rufipogon								391959	Contig	2019-01-12	UXAX01	39635									HUAZHONG AGRICULTRAL UNIVERSITY	PRJEB29274	SAMEA1531498
GCA_900609175.1	Draft mitochondrial genome of wild rice W0171	Oryza rufipogon								439665	Contig	2019-01-12	UXBI01	36650									HUAZHONG AGRICULTRAL UNIVERSITY	PRJEB29274	SAMEA1531341
GCA_900609365.1	Draft mitochondrial genome of wild rice W1742	Oryza rufipogon								435203	Contig	2019-01-12	UXBZ01	36650									HUAZHONG AGRICULTRAL UNIVERSITY	PRJEB29274	SAMEA1531196
GCA_900609345.1	Draft mitochondrial genome of wild rice W1741	Oryza rufipogon								430311	Contig	2019-01-12	UXBX01	33781									HUAZHONG AGRICULTRAL UNIVERSITY	PRJEB29274	SAMEA1531283
GCA_900609235.1	Draft mitochondrial genome of wild rice W1086	Oryza rufipogon								431171	Contig	2019-01-12	UXBN01	32411									HUAZHONG AGRICULTRAL UNIVERSITY	PRJEB29274	SAMEA1531257
GCA_900609435.1	Draft mitochondrial genome of wild rice W1782	Oryza rufipogon								460371	Contig	2019-01-12	UXCI01	31346									HUAZHONG AGRICULTRAL UNIVERSITY	PRJEB29274	SAMEA1531495
GCA_900609385.1	Draft mitochondrial genome of wild rice W1757	Oryza rufipogon								522775	Contig	2019-01-12	UXCD01	31292									HUAZHONG AGRICULTRAL UNIVERSITY	PRJEB29274	SAMEA1531358
GCA_900609605.1	Draft mitochondrial genome of wild rice W3070	Oryza rufipogon								479941	Contig	2019-01-12	UXCZ01	30692									HUAZHONG AGRICULTRAL UNIVERSITY	PRJEB29274	SAMEA1531188
GCA_900609155.1	Draft mitochondrial genome of wild rice W0574	Oryza rufipogon								451183	Contig	2019-01-12	UXBF01	30597									HUAZHONG AGRICULTRAL UNIVERSITY	PRJEB29274	SAMEA1531313
GCA_900609195.1	Draft mitochondrial genome of wild rice W1111	Oryza rufipogon								444689	Contig	2019-01-12	UXBK01	30597									HUAZHONG AGRICULTRAL UNIVERSITY	PRJEB29274	SAMEA1531132
GCA_900609375.1	Draft mitochondrial genome of wild rice W1747	Oryza rufipogon								418576	Contig	2019-01-12	UXCA01	30597									HUAZHONG AGRICULTRAL UNIVERSITY	PRJEB29274	SAMEA1531231
GCA_900609635.1	Draft mitochondrial genome of wild rice W3085	Oryza rufipogon								437219	Contig	2019-01-12	UXDC01	29694									HUAZHONG AGRICULTRAL UNIVERSITY	PRJEB29274	SAMEA1531378
GCA_900609335.1	Draft mitochondrial genome of wild rice W1740	Oryza rufipogon								426264	Contig	2019-01-12	UXBY01	28403									HUAZHONG AGRICULTRAL UNIVERSITY	PRJEB29274	SAMEA1531298
GCA_900609565.1	Draft mitochondrial genome of wild rice W3034	Oryza rufipogon								416343	Contig	2019-01-12	UXCV01	28255									HUAZHONG AGRICULTRAL UNIVERSITY	PRJEB29274	SAMEA1531234
GCA_900609455.1	Draft mitochondrial genome of wild rice W1819	Oryza rufipogon								437726	Contig	2019-01-12	UXCL01	27264									HUAZHONG AGRICULTRAL UNIVERSITY	PRJEB29274	SAMEA1531419
GCA_900609145.1	Draft mitochondrial genome of wild rice W0549	Oryza rufipogon								432400	Contig	2019-01-12	UXBJ01	27207									HUAZHONG AGRICULTRAL UNIVERSITY	PRJEB29274	SAMEA1531504
GCA_900609205.1	Draft mitochondrial genome of wild rice W1084	Oryza rufipogon								429589	Contig	2019-01-12	UXBM01	27203									HUAZHONG AGRICULTRAL UNIVERSITY	PRJEB29274	SAMEA1531244
GCA_900609535.1	Draft mitochondrial genome of wild rice W3023	Oryza rufipogon								425584	Contig	2019-01-12	UXCS01	27094									HUAZHONG AGRICULTRAL UNIVERSITY	PRJEB29274	SAMEA1531088
GCA_900609445.1	Draft mitochondrial genome of wild rice W1809	Oryza rufipogon								428734	Contig	2019-01-12	UXCJ01	26011									HUAZHONG AGRICULTRAL UNIVERSITY	PRJEB29274	SAMEA1531514
GCA_900609595.1	Draft mitochondrial genome of wild rice W3069	Oryza rufipogon								445408	Contig	2019-01-12	UXDA01	24392									HUAZHONG AGRICULTRAL UNIVERSITY	PRJEB29274	SAMEA1531207
GCA_900609645.1	Draft mitochondrial genome of wild rice W3086	Oryza rufipogon								448673	Contig	2019-01-12	UXDD01	23602									HUAZHONG AGRICULTRAL UNIVERSITY	PRJEB29274	SAMEA1531338
GCA_900609285.1	Draft mitochondrial genome of wild rice W1124	Oryza rufipogon								420471	Contig	2019-01-12	UXBV01	23441									HUAZHONG AGRICULTRAL UNIVERSITY	PRJEB29274	SAMEA1531469
GCA_900609165.1	Draft mitochondrial genome of wild rice W1080	Oryza rufipogon								426734	Contig	2019-01-12	UXBG01	21729									HUAZHONG AGRICULTRAL UNIVERSITY	PRJEB29274	SAMEA1531102
GCA_900609325.1	Draft mitochondrial genome of wild rice W1746	Oryza rufipogon								456272	Contig	2019-01-12	UXCH01	21729									HUAZHONG AGRICULTRAL UNIVERSITY	PRJEB29274	SAMEA1531223
GCA_900609355.1	Draft mitochondrial genome of wild rice W1735	Oryza rufipogon								427134	Contig	2019-01-12	UXCB01	21729									HUAZHONG AGRICULTRAL UNIVERSITY	PRJEB29274	SAMEA1531117
GCA_900609415.1	Draft mitochondrial genome of wild rice W1748	Oryza rufipogon								439065	Contig	2019-01-12	UXCE01	21729									HUAZHONG AGRICULTRAL UNIVERSITY	PRJEB29274	SAMEA1531214
GCA_900609575.1	Draft mitochondrial genome of wild rice W3071	Oryza rufipogon								426419	Contig	2019-01-12	UXCW01	21729									HUAZHONG AGRICULTRAL UNIVERSITY	PRJEB29274	SAMEA1531297
GCA_900609125.1	Draft mitochondrial genome of wild rice W0153	Oryza rufipogon								461807	Contig	2019-01-12	UXBC01	21495									HUAZHONG AGRICULTRAL UNIVERSITY	PRJEB29274	SAMEA1531275
GCA_900609475.1	Draft mitochondrial genome of wild rice W3005	Oryza rufipogon								435078	Contig	2019-01-12	UXCN01	21365									HUAZHONG AGRICULTRAL UNIVERSITY	PRJEB29274	SAMEA1531329
GCA_900609215.1	Draft mitochondrial genome of wild rice W1092	Oryza rufipogon								433062	Contig	2019-01-12	UXBO01	20870									HUAZHONG AGRICULTRAL UNIVERSITY	PRJEB29274	SAMEA1531451
GCA_900609395.1	Draft mitochondrial genome of wild rice W1766	Oryza rufipogon								399871	Contig	2019-01-12	UXCF01	20802									HUAZHONG AGRICULTRAL UNIVERSITY	PRJEB29274	SAMEA1531197
GCA_900609585.1	Draft mitochondrial genome of wild rice W3057	Oryza rufipogon								433896	Contig	2019-01-12	UXCY01	20440									HUAZHONG AGRICULTRAL UNIVERSITY	PRJEB29274	SAMEA1531136
GCA_900609555.1	Draft mitochondrial genome of wild rice W3021	Oryza rufipogon								423266	Contig	2019-01-12	UXCT01	20134									HUAZHONG AGRICULTRAL UNIVERSITY	PRJEB29274	SAMEA1531125
GCA_900609295.1	Draft mitochondrial genome of wild rice W1724	Oryza rufipogon								403327	Contig	2019-01-12	UXBR01	20076									HUAZHONG AGRICULTRAL UNIVERSITY	PRJEB29274	SAMEA1531365
GCA_900609545.1	Draft mitochondrial genome of wild rice W3022	Oryza rufipogon								436432	Contig	2019-01-12	UXCU01	19745									HUAZHONG AGRICULTRAL UNIVERSITY	PRJEB29274	SAMEA1531078
GCA_900609185.1	Draft mitochondrial genome of wild rice W1082	Oryza rufipogon								434658	Contig	2019-01-12	UXBH01	19562									HUAZHONG AGRICULTRAL UNIVERSITY	PRJEB29274	SAMEA1531118
GCA_900609525.1	Draft mitochondrial genome of wild rice W3020	Oryza rufipogon								442130	Contig	2019-01-12	UXCQ01	19117									HUAZHONG AGRICULTRAL UNIVERSITY	PRJEB29274	SAMEA1531104
GCA_900609105.1	Draft mitochondrial genome of wild rice W0168	Oryza rufipogon								427030	Contig	2019-01-12	UXBD01	19097									HUAZHONG AGRICULTRAL UNIVERSITY	PRJEB29274	SAMEA1531374
GCA_900609615.1	Draft mitochondrial genome of wild rice W3066	Oryza rufipogon								445700	Contig	2019-01-12	UXCX01	17943									HUAZHONG AGRICULTRAL UNIVERSITY	PRJEB29274	SAMEA1531487
GCA_900609505.1	Draft mitochondrial genome of wild rice W3009	Oryza rufipogon								490380	Contig	2019-01-12	UXCR01	17722									HUAZHONG AGRICULTRAL UNIVERSITY	PRJEB29274	SAMEA1531505
GCA_900609135.1	Draft mitochondrial genome of wild rice W0589	Oryza rufipogon								424383	Contig	2019-01-12	UXBE01	17698									HUAZHONG AGRICULTRAL UNIVERSITY	PRJEB29274	SAMEA1531352
GCA_900609495.1	Draft mitochondrial genome of wild rice W1865	Oryza rufipogon								429759	Contig	2019-01-12	UXCM01	17449									HUAZHONG AGRICULTRAL UNIVERSITY	PRJEB29274	SAMEA1531335
GCA_900609305.1	Draft mitochondrial genome of wild rice W1716	Oryza rufipogon								531837	Contig	2019-01-12	UXBS01	16882									HUAZHONG AGRICULTRAL UNIVERSITY	PRJEB29274	SAMEA1531309
GCA_900609625.1	Draft mitochondrial genome of wild rice W3061	Oryza rufipogon								442979	Contig	2019-01-12	UXDB01	16828									HUAZHONG AGRICULTRAL UNIVERSITY	PRJEB29274	SAMEA1531314
GCA_900609265.1	Draft mitochondrial genome of wild rice W1679	Oryza rufipogon								430376	Contig	2019-01-12	UXBQ01	16668									HUAZHONG AGRICULTRAL UNIVERSITY	PRJEB29274	SAMEA1531381
GCA_900609245.1	Draft mitochondrial genome of wild rice W1119	Oryza rufipogon								441818	Contig	2019-01-12	UXBP01	16481									HUAZHONG AGRICULTRAL UNIVERSITY	PRJEB29274	SAMEA1531428
GCA_900609405.1	Draft mitochondrial genome of wild rice W1759	Oryza rufipogon								466007	Contig	2019-01-12	UXCC01	16477									HUAZHONG AGRICULTRAL UNIVERSITY	PRJEB29274	SAMEA1531233
GCA_900609225.1	Draft mitochondrial genome of wild rice W1083	Oryza rufipogon								428872	Contig	2019-01-12	UXBL01	16176									HUAZHONG AGRICULTRAL UNIVERSITY	PRJEB29274	SAMEA1531121
GCA_900609465.1	Draft mitochondrial genome of wild rice W1881	Oryza rufipogon								420063	Contig	2019-01-12	UXCK01	16176									HUAZHONG AGRICULTRAL UNIVERSITY	PRJEB29274	SAMEA1531529
GCA_900609255.1	Draft mitochondrial genome of wild rice W1683	Oryza rufipogon								551867	Contig	2019-01-12	UXBT01	15809									HUAZHONG AGRICULTRAL UNIVERSITY	PRJEB29274	SAMEA1531466
GCA_900609515.1	Draft mitochondrial genome of wild rice W3013	Oryza rufipogon								438855	Contig	2019-01-12	UXCP01	13041									HUAZHONG AGRICULTRAL UNIVERSITY	PRJEB29274	SAMEA1531456
GCA_900609085.1	Draft mitochondrial genome of wild rice W0128	Oryza rufipogon								467544	Contig	2019-01-12	UXAY01	12923									HUAZHONG AGRICULTRAL UNIVERSITY	PRJEB29274	SAMEA1531077
GCA_900609275.1	Draft mitochondrial genome of wild rice W1715	Oryza rufipogon								552388	Contig	2019-01-12	UXBU01	10115									HUAZHONG AGRICULTRAL UNIVERSITY	PRJEB29274	SAMEA1531325
GCA_900609095.1	Draft mitochondrial genome of wild rice W0132	Oryza rufipogon								416600	Contig	2019-01-12	UXBA01	8989									HUAZHONG AGRICULTRAL UNIVERSITY	PRJEB29274	SAMEA1531154
GCA_900609315.1	Draft mitochondrial genome of wild rice W1725	Oryza rufipogon								576561	Contig	2019-01-12	UXBW01	8943									HUAZHONG AGRICULTRAL UNIVERSITY	PRJEB29274	SAMEA1531165
GCA_900609485.1	Draft mitochondrial genome of wild rice W3002	Oryza rufipogon								512907	Contig	2019-01-12	UXCO01	8763									HUAZHONG AGRICULTRAL UNIVERSITY	PRJEB29274	SAMEA1531403
GCA_900609425.1	Draft mitochondrial genome of wild rice W1777	Oryza rufipogon								556800	Contig	2019-01-12	UXCG01	7578									HUAZHONG AGRICULTRAL UNIVERSITY	PRJEB29274	SAMEA1531301
GCA_900609115.1	Draft mitochondrial genome of wild rice W0157	Oryza rufipogon								416778	Contig	2019-01-12	UXBB01	7242									HUAZHONG AGRICULTRAL UNIVERSITY	PRJEB29274	SAMEA1531194
GCA_900609665.1	Draft mitochondrial genome of wild rice W3094	Oryza rufipogon								521122	Contig	2019-01-12	UXDG01	5157									HUAZHONG AGRICULTRAL UNIVERSITY	PRJEB29274	SAMEA1531221
GCA_900609875.1	Draft mitochondrial genome of IRIS_313-8655	Oryza sativa								418428	Contig	2019-01-12	UXEA01	89120									HUAZHONG AGRICULTRAL UNIVERSITY	PRJEB29274	SAMEA2567542
GCA_900609755.1	Draft mitochondrial genome of IRIS_313-11657	Oryza sativa								412758	Contig	2019-01-12	UXDO01	59657									HUAZHONG AGRICULTRAL UNIVERSITY	PRJEB29274	SAMEA2568556
GCA_900610885.1	Draft mitochondrial genome of IRIS_313-11191	Oryza sativa								415805	Contig	2019-01-12	UXHM01	43758									HUAZHONG AGRICULTRAL UNIVERSITY	PRJEB29274	SAMEA2569702
GCA_900609945.1	Draft mitochondrial genome of IRIS_313-9039	Oryza sativa								420498	Contig	2019-01-12	UXEH01	39351									HUAZHONG AGRICULTRAL UNIVERSITY	PRJEB29274	SAMEA2567546
GCA_900609745.1	Draft mitochondrial genome of IRIS_313-11650	Oryza sativa								412413	Contig	2019-01-12	UXDL01	35157									HUAZHONG AGRICULTRAL UNIVERSITY	PRJEB29274	SAMEA2568548
GCA_900609855.1	Draft mitochondrial genome of IRIS_313-8614	Oryza sativa								424341	Contig	2019-01-12	UXDZ01	35157									HUAZHONG AGRICULTRAL UNIVERSITY	PRJEB29274	SAMEA2567677
GCA_900609765.1	Draft mitochondrial genome of IRIS_313-11765	Oryza sativa								426436	Contig	2019-01-12	UXDS01	35098									HUAZHONG AGRICULTRAL UNIVERSITY	PRJEB29274	SAMEA2568651
GCA_900609895.1	Draft mitochondrial genome of IRIS_313-8765	Oryza sativa								420731	Contig	2019-01-12	UXED01	35098									HUAZHONG AGRICULTRAL UNIVERSITY	PRJEB29274	SAMEA2567628
GCA_900609705.1	Draft mitochondrial genome of IRIS_313-11023	Oryza sativa								413182	Contig	2019-01-12	UXDI01	35038									HUAZHONG AGRICULTRAL UNIVERSITY	PRJEB29274	SAMEA2569542
GCA_900609835.1	Draft mitochondrial genome of IRIS_313-8321	Oryza sativa								414506	Contig	2019-01-12	UXDX01	30876									HUAZHONG AGRICULTRAL UNIVERSITY	PRJEB29274	SAMEA2567497
GCA_900609655.1	Draft mitochondrial genome of common rice B192	Oryza sativa								422900	Contig	2019-01-12	UXDE01	30597									HUAZHONG AGRICULTRAL UNIVERSITY	PRJEB29274	SAMEA2569994
GCA_900609715.1	Draft mitochondrial genome of IRIS_313-11411	Oryza sativa								421534	Contig	2019-01-12	UXDK01	30597									HUAZHONG AGRICULTRAL UNIVERSITY	PRJEB29274	SAMEA2569925
GCA_900609735.1	Draft mitochondrial genome of IRIS_313-11218	Oryza sativa								412833	Contig	2019-01-12	UXDM01	30597									HUAZHONG AGRICULTRAL UNIVERSITY	PRJEB29274	SAMEA2569731
GCA_900609915.1	Draft mitochondrial genome of IRIS_313-9629	Oryza sativa								417059	Contig	2019-01-12	UXEE01	30597									HUAZHONG AGRICULTRAL UNIVERSITY	PRJEB29274	SAMEA2567495
GCA_900609955.1	Draft mitochondrial genome of IRIS_313-9978	Oryza sativa								414640	Contig	2019-01-12	UXEI01	30597									HUAZHONG AGRICULTRAL UNIVERSITY	PRJEB29274	SAMEA2568036
GCA_900609885.1	Draft mitochondrial genome of IRIS_313-8813	Oryza sativa								415361	Contig	2019-01-12	UXEC01	30203									HUAZHONG AGRICULTRAL UNIVERSITY	PRJEB29274	SAMEA2567493
GCA_900610895.1	Draft mitochondrial genome of IRIS_313-11625	Oryza sativa								414252	Contig	2019-01-12	UXHO01	30203									HUAZHONG AGRICULTRAL UNIVERSITY	PRJEB29274	SAMEA2568526
GCA_900609905.1	Draft mitochondrial genome of IRIS_313-8814	Oryza sativa								416009	Contig	2019-01-12	UXEB01	25680									HUAZHONG AGRICULTRAL UNIVERSITY	PRJEB29274	SAMEA2567494
GCA_900609865.1	Draft mitochondrial genome of IRIS_313-8647	Oryza sativa								418300	Contig	2019-01-12	UXDY01	24067									HUAZHONG AGRICULTRAL UNIVERSITY	PRJEB29274	SAMEA2567683
GCA_900609845.1	Draft mitochondrial genome of IRIS_313-8398	Oryza sativa								424074	Contig	2019-01-12	UXDW01	23934									HUAZHONG AGRICULTRAL UNIVERSITY	PRJEB29274	SAMEA2567499
GCA_900609685.1	Draft mitochondrial genome of IRIS_313-10102	Oryza sativa								415611	Contig	2019-01-12	UXDH01	23645									HUAZHONG AGRICULTRAL UNIVERSITY	PRJEB29274	SAMEA2567595
GCA_900609925.1	Draft mitochondrial genome of IRIS_313-9778	Oryza sativa								412137	Contig	2019-01-12	UXEF01	23645									HUAZHONG AGRICULTRAL UNIVERSITY	PRJEB29274	SAMEA2567837
GCA_900609695.1	Draft mitochondrial genome of IRIS_313-11026	Oryza sativa								414261	Contig	2019-01-12	UXDJ01	21729									HUAZHONG AGRICULTRAL UNIVERSITY	PRJEB29274	SAMEA2569546
GCA_900609775.1	Draft mitochondrial genome of IRIS_313-8184	Oryza sativa								411428	Contig	2019-01-12	UXDP01	21729									HUAZHONG AGRICULTRAL UNIVERSITY	PRJEB29274	SAMEA2568250
GCA_900609825.1	Draft mitochondrial genome of IRIS_313-8326	Oryza sativa								415893	Contig	2019-01-12	UXDV01	21729									HUAZHONG AGRICULTRAL UNIVERSITY	PRJEB29274	SAMEA2567536
GCA_900609725.1	Draft mitochondrial genome of IRIS_313-11458	Oryza sativa								413692	Contig	2019-01-12	UXDN01	19875									HUAZHONG AGRICULTRAL UNIVERSITY	PRJEB29274	SAMEA2568395
GCA_900609805.1	Draft mitochondrial genome of IRIS_313-8288	Oryza sativa								411297	Contig	2019-01-12	UXDU01	19238									HUAZHONG AGRICULTRAL UNIVERSITY	PRJEB29274	SAMEA2567588
GCA_900609675.1	Draft mitochondrial genome of common rice CX143	Oryza sativa								413512	Contig	2019-01-12	UXDF01	18472									HUAZHONG AGRICULTRAL UNIVERSITY	PRJEB29274	SAMEA2570041
GCA_900609935.1	Draft mitochondrial genome of IRIS_313-9551	Oryza sativa								415952	Contig	2019-01-12	UXEG01	17883									HUAZHONG AGRICULTRAL UNIVERSITY	PRJEB29274	SAMEA2567804
GCA_900609815.1	Draft mitochondrial genome of IRIS_313-8252	Oryza sativa								405341	Contig	2019-01-12	UXDT01	15477									HUAZHONG AGRICULTRAL UNIVERSITY	PRJEB29274	SAMEA2567496
GCA_900609785.1	Draft mitochondrial genome of IRIS_313-12074	Oryza sativa								423470	Contig	2019-01-12	UXDQ01	12223									HUAZHONG AGRICULTRAL UNIVERSITY	PRJEB29274	SAMEA2568930
GCA_900609795.1	Draft mitochondrial genome of IRIS_313-7725	Oryza sativa								422231	Contig	2019-01-12	UXDR01	10759									HUAZHONG AGRICULTRAL UNIVERSITY	PRJEB29274	SAMEA2568277
GCA_900491625.1	A5_41150_contigs.fasta.gz	Picea abies var. abies								42783063	Scaffold	2019-01-13	UETF01	1050	1050								UNIVERSITE LAVAL	PRJEB27336	SAMEA4743986
GCA_002994745.2	RchiOBHm-V2	Rosa chinensis			Old Blush				Annotation submitted by INRA/CNRS	515118979	Chromosome	2019-01-15	PDCK01	22201688	69643165								INRA/CNRS	PRJNA413292	SAMN07737764	50539	45465	84
GCF_002994745.2	RchiOBHm-V2	Rosa chinensis			Old Blush				NCBI Rosa chinensis Annotation Release 101	515118979	Chromosome	2019-01-15	PDCK01	22201688	69643165	0.991402	0.94325	0.0481513	0.000859845	0.00773861	eudicots_odb10		INRA/CNRS	PRJNA413292	SAMN07737764	41273	30924	2624
GCA_000818735.3	Bedadeti_annotated	Ensete ventricosum			Bedadit				Annotation submitted by University of Exeter	451279456	Scaffold	2019-01-16	JTFG03	20944	21097							Illumina HiSeq; Illumina MiSeq	University of Exeter	PRJNA252658	SAMN02854351	58438	58438
GCA_004027125.1	Gothu_v1	Gossypium thurberi					35			582006748	Chromosome	2019-01-16	RCOT01	6033	40416325							Illumina HiSeq	Mississippi State University	PRJNA488266	SAMN09928035
GCA_004114815.1	Hulless_Barley_ass.V2	Hordeum vulgare			Lasa Goumang				Institute of Agricultural Research, Tibet Academy of Agricultural and Animal Husbandry Sciences Hulless Barley Annotation v2	4006124924	Scaffold	2019-01-28	SDOW01	1562846	4006227							PacBio Sequel	Genebang	PRJNA487965	SAMN09914874	63557	55706
GCA_004115355.1	Halite_2017MT	Mamiellophyceae sp. 2017MT					2017MT			10144505	Scaffold	2019-01-28	RZXY01	5514	5937							Illumina HiSeq	Johns Hopkins	PRJNA510804	SAMN10615470
GCA_004115385.1	ASM411538v1	Malus domestica			HFTH1				Annotation submitted by nextomics	660462720	Chromosome	2019-01-29	RDQH01	6988123	37138690							PacBio RSII	nextomics	PRJNA482033	SAMN09744170	42841	42841
GCF_004118075.2	ASM411807v2	Vigna unguiculata			IT97K-499-35				NCBI Vigna unguiculata Annotation Release 100	518595462	Chromosome	2019-01-30	NBOW01	10911736	41684185							PacBio; Bionano	University of California, Riverside	PRJNA381312	SAMN06674009	34292	28223	1214
GCA_004118075.2	ASM411807v2	Vigna unguiculata			IT97K-499-35					518595462	Chromosome	2019-01-30	NBOW01	10911736	41684185							PacBio; Bionano	University of California, Riverside	PRJNA381312	SAMN06674009
GCF_002162155.2	WEW_v2.1	Triticum dicoccoides				Zavitan	Atlit2015		NCBI Triticum dicoccoides Annotation Release 100	10677097747	Chromosome	2019-02-04	LSYQ02	57368	747227478							Illumina HiSeq	WEWseq consortium	PRJNA310175	SAMN04448013	102886	66764	14884
GCA_004135705.1	ASEM_AUS1_V1.0	Alloteropsis semialata				AUS1-1				747191627	Chromosome	2019-02-04	QPGU01	39235	82054887							Illumina HiSeq; PacBio	University of Sheffield	PRJNA481434	SAMN09668083
GCA_002162155.3	WEW_v2.1	Triticum dicoccoides				Zavitan	Atlit2015			10677097747	Chromosome	2019-02-04	LSYQ02	57368	747227478							Illumina HiSeq	WEWseq consortium	PRJNA310175	SAMN04448013
GCA_004359105.1	CSE_r1.0	Chrysanthemum seticuspe		Aev2S5						2721839164	Scaffold	2019-02-05	BDUE01	7793	44741							Illumina HiSeq2000; Illumina MiSeq	Kazusa DNA Research Institute	PRJDB5536	SAMD00074442
GCA_004138255.1	ASM413825v1	Ulva prolifera					YS-2018			87889290	Scaffold	2019-02-05	SDUY01	391640	675063							PacBio Sequel	Soochow university	PRJNA484545	SAMN09766007
GCA_004143595.1	RIL_Jcurcas_v1	Jatropha curcas				India	JcAbS0001-2959			265767167	Scaffold	2019-02-06	QFZG01	134284	169453							Illumina; PacBio	Reliance Industries Ltd.	PRJNA470761	SAMN09197287
GCA_004150315.1	ASM415031v1	Actinidia eriantha			White					689867039	Chromosome	2019-02-08	QOVS01	539296	21642546							PacBio	Cornell University	PRJNA480681	SAMN09643536
GCF_004153795.1	AHAU_CSS_1	Camellia sinensis			Shuchazao				NCBI Camellia sinensis Annotation Release 100	3105212962	Scaffold	2019-02-11	SDRB01	67047	1388941	0.963886	0.8319	0.131986	0.0116079	0.0245056	eudicots_odb10	Illumina Hiseq 2500; PacBio RSII	Anhui Agricultural University	PRJNA510226	SAMN06329939	68531	50838	6195
GCA_004153795.1	AHAU_CSS_1	Camellia sinensis var. sinensis			Shuchazao					3105212962	Scaffold	2019-02-11	SDRB01	67047	1388941							Illumina Hiseq 2500; PacBio RSII	Anhui Agricultural University	PRJNA510226	SAMN06329939
GCA_003660325.2	Oct15_3.7Mb_N50_Jamaican_Lion_Assembly	Cannabis sativa			Jamaican Lion DASH			female		259321969	Contig	2019-02-11	QVPT02	99936								PacBio Sequel	The DASH DAO	PRJNA486541	SAMN09851581
GCA_004170445.1	ASM417044v1	Arachis hypogaea					GDAAS-fuhuasheng2018		Annotation submitted by Guangdong Academy of Agricultural Sciences	2551684895	Chromosome	2019-02-12	SDMP01	213557	137243429							Illumina	Guangdong Academy of Agricultural Sciences	PRJNA500997	SAMN10345426	83087	72233	10854
GCA_900660825.1	Ath.Ler-0.MPIPZ.v1.0	Arabidopsis thaliana								119626746	Chromosome	2019-02-12	CAACVU01	9412210	23367607								MAX PLANCK INSTITUTE FOR PLANT BREEDING RESEARCH	PRJEB30763	SAMEA5244800
GCA_900231445.1	Svevo.v1	Triticum turgidum subsp. durum							Annotation submitted by ITB-CNR	9964338633	Chromosome	2019-02-13		57921	722970987								ITB-CNR	PRJEB22687	SAMEA104312462	63993	63862	130
GCF_900626175.2	cs10	Cannabis sativa							NCBI Cannabis sativa Updated Annotation Release 100.20200513	875732047	Chromosome	2019-02-14	UZAU01	1959202	91912889								HARVARD OEB	PRJEB29284	SAMEA5040675	31170	25296	1363
GCA_900626175.2	cs10	Cannabis sativa								875732047	Chromosome	2019-02-14	UZAU01	1959202	91912889								HARVARD OEB	PRJEB29284	SAMEA5040675
GCA_900067795.1	563_B_assembled_ctg_200	Hordeum vulgare								161165980	Contig	2019-02-14	CEGI01	251									DUNDEE	PRJEB5860	SAMEA3257436
GCA_900067805.1	563_C_assembled_ctg_200	Hordeum vulgare								160634686	Contig	2019-02-14	CEGJ01	249									DUNDEE	PRJEB5860	SAMEA3257437
GCA_900067785.1	563_A_assembled_ctg_200	Hordeum vulgare								316110194	Contig	2019-02-14	CEGM01	248									DUNDEE	PRJEB5860	SAMEA3257435
GCA_900067825.1	563_F_assembled_ctg_200	Hordeum vulgare								207794998	Contig	2019-02-14	CEGK01	246									DUNDEE	PRJEB5860	SAMEA3257440
GCA_900067815.1	563_D_assembled_ctg_200	Hordeum vulgare								233128652	Contig	2019-02-14	CEGL01	244									DUNDEE	PRJEB5860	SAMEA3257438
GCA_004193775.2	ASM419377v2	Glycine soja			W05				Annotation submitted by The Chinese University of Hong Kong	1013211804	Chromosome	2019-02-21	QZWG01	3331191	50696784							PacBio RSII; Illumina HiSeq	The Chinese University of Hong Kong	PRJNA486704	SAMN09862384	55539	55539
GCF_004193775.1	ASM419377v2	Glycine soja			W05				NCBI Glycine soja Annotation Release 100	1013211804	Chromosome	2019-02-21	QZWG01	3331191	50696784	0.992546	0.388185	0.604361	0.000931793	0.00652255	fabales_odb10	PacBio RSII; Illumina HiSeq	The Chinese University of Hong Kong	PRJNA486704	SAMN09862384	59365	47201	5391
GCA_004329165.1	ASM432916v1	Spatholobus suberectus			SS-2018				Annotation submitted by Guangxi Botanical Garden of Medicinal Plants	798470440	Chromosome	2019-03-07	QUWT01	2052247	86984808							PacBio Sequel	Guangxi Botanical Garden of Medicinal Plants	PRJNA482912	SAMN09721040	31106	31106
GCA_004335845.1	ASM433584v1	Characiochloris sp. AAM3		AAM3						95477124	Scaffold	2019-03-08	QAXP01	13824	28672							Illumina HiSeq	New York University AbuDhabi, UAE	PRJNA428298	SAMN08335852
GCA_004335865.1	ASM433586v1	Chlamydomonas sp. 3112		3112						120063769	Scaffold	2019-03-08	QAXO01	6379	14239							Illumina HiSeq	New York University AbuDhabi, UAE	PRJNA428298	SAMN08335853
GCA_004335795.1	ASM433579v1	Chlamydomonas sp. 3222		3222						120063769	Scaffold	2019-03-08	QAXN01	6379	14239							Illumina HiSeq	New York University AbuDhabi, UAE	PRJNA428298	SAMN08335854
GCA_004335895.1	ASM433589v1	Chlamydomonas sp. AIC		AIC						52664990	Scaffold	2019-03-08	QFBI01	17683	32757							Illumina HiSeq	New York University AbuDhabi, UAE	PRJNA428298	SAMN08335855
GCA_004335755.1	ASM433575v1	Chlamydomonas sp. WS3		WS3						114119837	Scaffold	2019-03-08	QAXM01	22412	24298							Illumina HiSeq	New York University AbuDhabi, UAE	PRJNA428298	SAMN08335856
GCA_004335715.1	ASM433571v1	Chlamydomonas sp. WS7		WS7						114119837	Scaffold	2019-03-08	QAXL01	22412	24298							Illumina HiSeq	New York University AbuDhabi, UAE	PRJNA428298	SAMN08335857
GCA_004335735.1	ASM433573v1	Chlorella sp. KRBP		KRBP						126281769	Contig	2019-03-08	QAXK01	10159								Illumina HiSeq	New York University AbuDhabi, UAE	PRJNA428298	SAMN08335858
GCA_004335625.1	ASM433562v1	Chloroidium sp. CF		CF						54312065	Scaffold	2019-03-08	QAXJ01	45266	2512641							Illumina HiSeq	New York University AbuDhabi, UAE	PRJNA428298	SAMN08335859
GCA_004335615.1	ASM433561v1	Chloroidium sp. JM		JM						60445311	Scaffold	2019-03-08	QAXI01	14928	1042450							Illumina HiSeq	New York University AbuDhabi, UAE	PRJNA428298	SAMN08335860
GCA_004335635.1	ASM433563v1	Chloromonas sp. AAM2		AAM2						102365718	Scaffold	2019-03-08	QAXH01	16278	32535							Illumina HiSeq	New York University AbuDhabi, UAE	PRJNA428298	SAMN08335861
GCA_004335885.1	ASM433588v1	Dunaliella sp. M2		M2						25538156	Scaffold	2019-03-08	QFBH01	4649	32757							Illumina HiSeq	New York University AbuDhabi, UAE	PRJNA428298	SAMN08335862
GCA_004335775.1	ASM433577v1	Dunaliella sp. RO		RO						121879027	Scaffold	2019-03-08	QAXG01	4107	8610							Illumina HiSeq	New York University AbuDhabi, UAE	PRJNA428298	SAMN08335863
GCA_004335645.1	ASM433564v1	Dunaliella sp. WIN1		WIN1						125752661	Scaffold	2019-03-08	QAXF01	3419	26979							Illumina HiSeq	New York University AbuDhabi, UAE	PRJNA428298	SAMN08335864
GCA_004335685.1	ASM433568v1	Dunaliella sp. YS1		YS1						91250106	Scaffold	2019-03-08	QAXE01	5862	5862							Illumina HiSeq	New York University AbuDhabi, UAE	PRJNA428298	SAMN08335865
GCA_004335575.1	ASM433557v1	Haematococcus sp. NG2		NG2						77829956	Scaffold	2019-03-08	QAXD01	47126	591061							Illumina HiSeq	New York University AbuDhabi, UAE	PRJNA428298	SAMN08335866
GCA_004335565.1	ASM433556v1	Nannochloris sp. RS		RS						13562322	Scaffold	2019-03-08	QAXA01	10691	1176250							Illumina HiSeq	New York University AbuDhabi, UAE	PRJNA428298	SAMN08335869
GCA_004335555.1	ASM433555v1	Nannochloris sp. X1		X1						13742038	Scaffold	2019-03-08	QAWZ01	5621	52627							Illumina HiSeq	New York University AbuDhabi, UAE	PRJNA428298	SAMN08335870
GCA_004335915.1	ASM433591v1	Scenedesmus sp. ARA		ARA						93238253	Scaffold	2019-03-08	RWJJ01	37561	79822							Illumina HiSeq	New York University AbuDhabi, UAE	PRJNA428298	SAMN08335871
GCA_004335835.1	ASM433583v1	Scenedesmus sp. ARA3		ARA3						93238253	Scaffold	2019-03-08	RWJK01	37561	79822							Illumina HiSeq	New York University AbuDhabi, UAE	PRJNA428298	SAMN08335872
GCA_004338375.1	Vapla0.1.4	Vanilla planifolia					Daphna			2203635484	Scaffold	2019-03-11	SDXO01	11683	53337							Illumina HiSeq	University of Florida TREC	PRJNA507095	SAMN10484643
GCF_900185275.1	falcon-dt-bn	Solanum verrucosum							NCBI Solanum verrucosum Annotation Release 100	662264359	Scaffold	2019-03-13	FXZP01	658263	2882611	0.985378	0.956471	0.0289076	0.0010084	0.0136134	solanales_odb10		Earlham Institute	PRJEB21129	SAMEA104077226	34471	27956	4143
GCA_004349715.1	ASM434971v1	Crucihimalaya himalaica				Qinghai-Tibet Plateau	BT1			234721433	Scaffold	2019-03-14	SMJT01	234238	2088603							Illumina HiSeq	School of Agriculture, Yunnan University	PRJNA521295	SAMN10882650
GCA_005406145.1	CYE_r3.1	Prunus yedoensis			Somei-yoshino					690105700	Contig	2019-03-18	BJCG01	918183								Sequel	Kazusa DNA Research Institute	PRJDB7997	SAMD00162631
GCA_004354405.1	ASM435440v1	Andrographis paniculata					SW001			269408435	Chromosome	2019-03-19	SMLO01	388864	10401378							PacBio RSII	China Academy of Chinese Medical Sciences	PRJNA421867	SAMN08159216
GCA_002896005.2	CDCFrontier_v0.5	Cicer arietinum			CDC Frontier					653867463	Scaffold	2019-03-27	PGTT02	215990	46997267							PacBio RSII; Illumina HiSeq	Cook Lab - University of California at Davis	PRJNA418058	SAMN08014107
GCA_002896215.2	S2Drd065_v0.5	Cicer echinospermum			S2Drd_065					657413940	Scaffold	2019-03-27	PGTU02	274103	49619422							PacBio RSII; Illumina HiSeq	Cook Lab - University of California at Davis	PRJNA418060	SAMN07949201
GCA_004348155.2	Tetep-1.0_genome	Oryza sativa			Tetep					415392545	Chromosome	2019-03-27	QQAJ01	927705	28085715							PacBio	Nanjing University,China	PRJNA482013	SAMN09694248
GCA_004681165.1	RDA_PgrJ_v1	Platycodon grandiflorus			Jangbaek-doraji					680177651	Scaffold	2019-04-05	SPEA01	58279	277181							Illumina HiSeq	Theragen Etex Bio Institute	PRJNA526590	SAMN11104589
GCA_004764505.1	UFZ-Svac-1.0	Scenedesmus vacuolatus		SAG 211-15						23358248	Contig	2019-04-09	RHEI01	1571								454	Helmholtz Centre for Environmental Research	PRJNA498405	SAMN10291121
GCA_004764655.1	pasteur_ecto_instagraal	Ectocarpus sp. Ec32		Ec32				male		195781519	Chromosome	2019-04-12	SGVW01	34774	6813345							Illumina NextSeq	Institut Pasteur	PRJNA521515	SAMN10894866
GCA_004706985.1	ASM470698v1	Ipomoea trifida			Y22					460934112	Chromosome	2019-04-12	SMMV01	59532	28859841							Illumina HiSeq; PacBio RSII	Sichuan Academy of Agricultural Sciences	PRJNA362521	SAMN06241172
GCF_004785595.1	Jm3101_v1.0	Juglans microcarpa x Juglans regia					MS1-56		NCBI Juglans microcarpa x Juglans regia Annotation Release 100	527895757	Chromosome	2019-04-16	QKZX01	11553270	35629462	0.986243	0.909716	0.0765262	0.00257954	0.011178	eudicots_odb10	PacBio	University of California, Davis	PRJNA529253	SAMN09474938	34992	27962	2227
GCF_004353265.1	EGFV_Vit.rip_1.0	Vitis riparia			Riparia Gloire de Montpellier		1030		NCBI Vitis riparia Annotation Release 100	500105807	Chromosome	2019-04-16	SJAQ01	740110	23918791	0.988392	0.937661	0.0507309	0.0038693	0.00773861	eudicots_odb10	Illumina HiSeq; PacBio RSII; 10X Chromium Genomics	Bordeaux University	PRJNA512170	SAMN10662253	30745	26189	2125
GCA_004798425.1	ASM479842v1	Digenea simplex					OPJ-A18			299321041	Contig	2019-04-16	RXNZ01	57705								Oxford Nanopore PromethION; Illumina NovaSeq	Scripps Institution of Oceanography	PRJNA509898	SAMN10485948
GCA_004785595.1	Jm3101_v1.0	Juglans microcarpa x Juglans regia					MS1-56			527895757	Chromosome	2019-04-16	QKZX01	11553270	35629462							PacBio	University of California, Davis	PRJNA529253	SAMN09474938
GCA_004785585.1	JrSerr_v1.0	Juglans microcarpa x Juglans regia					MS1-56			534671929	Chromosome	2019-04-16	QKZY01	15066219	35197335							PacBio	University of California	PRJNA413991	SAMN09474938
GCA_004353265.1	EGFV_Vit.rip_1.0	Vitis riparia			Riparia Gloire de Montpellier		1030			500105807	Chromosome	2019-04-16	SJAQ01	740110	23918791							Illumina HiSeq; PacBio RSII; 10X Chromium Genomics	Bordeaux University	PRJNA512170	SAMN10662253
GCF_004799145.1	ASM479914v1	Prosopis alba					B1F8T4		NCBI Prosopis alba Annotation Release 100	707161903	Contig	2019-04-17	SMJV01	248703		0.918748	0.471301	0.447447	0.00484532	0.076407	fabales_odb10	PacBio	University of Georgia	PRJNA514254	SAMN10988825	52298	42275	5994
GCA_004799145.1	ASM479914v1	Prosopis alba					B1F8T4			707161903	Contig	2019-04-17	SMJV01	248703								PacBio	University of Georgia	PRJNA514254	SAMN10988825
GCA_004153795.2	AHAU_CSS_2	Camellia sinensis var. sinensis			Shuchazao				Annotation submitted by Anhui Agricultural University	2863254423	Scaffold	2019-04-21	SDRB02	66344	1320966							Illumina HiSeq	Anhui Agricultural University	PRJNA510226	SAMN06329939	30173	30173
GCA_004801955.1	ASM480195v1	Calotropis procera				Calotropis	KSA:jeddah	hermaphrodite		209214572	Scaffold	2019-04-22	LVCA01	2149	50290							Illumina	Michigan State University	PRJNA292713	SAMN03983816
GCA_004802465.1	ASM480246v1	Citrus hindsii			Hongkong kumquat					373170204	Contig	2019-04-22	QWBT01	2206231								PacBio Sequel	Huazhong Agricultural University	PRJNA487160	SAMN09874947
GCA_004918865.1	Cbr_v1.0	Caryocar brasiliense				Cerrado	Cbr1_UFG_LGBio			212172521	Scaffold	2019-04-26	STGP01	2535	6005							Illumina HiSeq	Universidade Federal de Goias - UFG	PRJNA528117	SAMN11174932
GCA_002890555.2	ZAAS_Lsic_2.0	Lagenaria siceraria			Hangzhou gourd					297879142	Chromosome	2019-04-26	MIMD02	11208824	28385010							PacBio Sequel	Zhejiang Academy of Agricultural Sciences	PRJNA335916	SAMN05467121
GCA_004919715.1	ASM491971v1	Linderniella brevidens					E. Fischer 8022			266104577	Scaffold	2019-04-29	SWDC01	3684939	18701235							PacBio Sequel	Michigan State University	PRJNA489464	SAMN10026761
GCA_003958685.2	ASM395868v2	Vigna unguiculata			Xiabao 2				Annotation submitted by Northwestern Polytechnical University	597519742	Chromosome	2019-04-30		26652	53937893							Illumina HiSeq	Northwestern Polytechnical University	PRJNA454850	SAMN09062403	40574	40574
GCA_005019695.1	DCB_TZT_HYBRID.1.1	Trichopus zeylanicus subsp. travancoricus				Agasthyamalai				713406926	Scaffold	2019-05-01	RXID01	288821	431834							Illumina HiSeq; PacBio Sequel	SIUCEB	PRJNA484861	SAMN09770388
GCA_005239525.1	ASM523952v1	Nicotiana knightiana								2298938968	Scaffold	2019-05-02	MDKJ01	28120	82673							Illumina HiSeq	Philip Morris International R&D	PRJNA335604	SAMN05449209
GCA_005239505.1	ASM523950v1	Nicotiana paniculata								2190564486	Scaffold	2019-05-02	MDKI01	32292	52795							Illumina HiSeq	Philip Morris International R&D	PRJNA335603	SAMN05449208
GCA_005239535.1	ASM523953v1	Nicotiana rustica								4231287016	Scaffold	2019-05-02	MDKG01	14482	72825							Illumina HiSeq	Philip Morris International R&D	PRJNA335601	SAMN05449206
GCA_005239495.1	ASM523949v1	Nicotiana undulata								1914301639	Scaffold	2019-05-02	MDKH01	28381	61859							Illumina HiSeq	Philip Morris International R&D	PRJNA335602	SAMN05449207
GCA_005191435.1	ASM519143v1	Raddia distichophylla				Brazil	RD-2015			580833421	Scaffold	2019-05-06	SPJY01	87644	1806674							Illumina HiSeq	South China Agricultural University	PRJNA528150	SAMN11175023
GCA_005239225.1	ASM523922v1	Populus alba					PAL-ZL1		Annotation submitted by Chinese Academy of Forestry	415990855	Contig	2019-05-08	RCHU01	1180906								PacBio RSII; Illumina HiSeq	Chinese Academy of Forestry	PRJNA491245	SAMN10068022	32963	32959	4
GCF_005239225.1	ASM523922v1	Populus alba					PAL-ZL1		NCBI Populus alba Annotation Release 100	415990855	Contig	2019-05-08	RCHU01	1180906		0.982373	0.77644	0.205933	0.00257954	0.0150473	eudicots_odb10	PacBio RSII; Illumina HiSeq	Chinese Academy of Forestry	PRJNA491245	SAMN10068022	36339	30634	2872
GCA_005286985.1	Setaria_viridis_v2.0	Setaria viridis			A10				Annotation submitted by DOE Joint Genome Institute	395731502	Chromosome	2019-05-14	SNSE01	11217222	11217222							PacBio Sequel	DOE Joint Genome Institute	PRJNA265547	SAMN05660902	38334	38334
GCF_005286985.1	Setaria_viridis_v2.0	Setaria viridis			A10				NCBI Setaria viridis Annotation Release 100	395731502	Chromosome	2019-05-14	SNSE01	11217222	11217222	0.991422	0.972018	0.0194036	0.00122549	0.00735294	poales_odb10	PacBio Sequel	DOE Joint Genome Institute	PRJNA265547	SAMN05660902	34248	28032	1996
GCA_005392925.1	SCBG_Asin_1.0	Aquilaria sinensis					Y14			699794123	Contig	2019-05-15	SMDT01	323621								Illumina HiSeq; PacBio Sequel	South China Botanical Garden, Chinese Academy of Sciences	PRJNA525935	SAMN11080769
GCA_005549215.1	ASM554921v1	Cucumis melo var. makuwa			SW 3				Annotation submitted by Korea Research Institute of Bioscience and Biotechnology (KRIBB)	358480294	Scaffold	2019-05-21	SSTE01	46411	1513317							Illumina HiSeq 2500	Korea Research Institute of Bioscience and Biotechnology (KRIBB)	PRJNA531748	SAMN11381272	38173	38173
GCA_005549225.1	ASM554922v1	Cucumis melo var. makuwa			Chang Bougi				Annotation submitted by Korea Research Institute of Bioscience and Biotechnology (KRIBB)	347184302	Scaffold	2019-05-21	SSTD01	30941	941923							Illumina HiSeq 2500	Korea Research Institute of Bioscience and Biotechnology (KRIBB)	PRJNA531576	SAMN11370205	36235	36235
GCA_005610355.1	ASM561035v1	Gossypioides kirkii								538061146	Chromosome	2019-05-22		8700000	42971368							PacBio	NCGR	PRJNA421334	SAMN08139005
GCA_005862465.1	Bpat-1.0.1	Beta patula					BETA548			633549108	Scaffold	2019-05-28	VASJ01	3939	265350							Illumina HiSeq	Universitaet fuer Bodenkultur Wien	PRJNA527013	SAMN11125680
GCA_005771605.1	ASM577160v1	Scutellaria baicalensis				Heibei	Sb-2017			386673738	Chromosome	2019-05-29	VALJ01	880642	37273076							Illumina HiSeq X Ten; PacBio Sequel system	Shanghai Chen Shan Botanical Garden	PRJNA484052	SAMN09759447
GCA_003412495.2	ASM341249v2	Echium plantagineum			N1-2015					349027617	Chromosome	2019-05-31	QFAX02	313808	32925139							PacBio Sequel; Illumina NovaSeq	Nanjing University	PRJNA386536	SAMN06972310
GCA_901482405.1	Assembly for barley cultivar Morex v1.0	Hordeum vulgare subsp. vulgare								4833791107	Scaffold	2019-06-02	CABEFD01	19388	657224000								IPK-Gatersleben	PRJEB32488	SAMEA5598650
GCA_005931075.1	ASM593107v1	Gossypium raimondii					D5-4			734884094	Chromosome	2019-06-03		6291832	58819159							PacBio Sequel	NCGR	PRJNA493304	SAMN10134664
GCA_006013705.1	ASM601370v1	Solanum chilense				LA3111			Annotation submitted by HelmholtzZentrum Munich	913688469	Scaffold	2019-06-05	RXGB01	16794	70666							Illumina MiSeq; Illumina HiSeq	HelmholtzZentrum Munich	PRJNA508893	SAMN10186767	25885	25885
GCA_006151565.1	ASM615156v1	Cicer arietinum				chickpea				347246965	Chromosome	2019-06-08		2350	48359835							Illumina	International Center for Agricultural Research in the Dry Areas	PRJNA529655	SAMN11479683
GCA_006176705.1	UPLB_dcnu_1.0	Cocos nucifera			Catigan Green Dwarf	Dwarf				2102417611	Scaffold	2019-06-10	QRFJ01	163614	570487							Illumina MiSeq; PacBio RSII; HiRise pipeline	The Coconut Genomics Program - Philippine Genome Center	PRJNA483845	SAMN09748030
GCA_006177815.1	M_inflexa_v1.1	Marchantia inflexa					1Y	male		208752592	Scaffold	2019-06-10	QLSQ01	1653	11136							Illumina HiSeq	University of Kentucky	PRJNA476339	SAMN09430624
GCA_006232315.1	ASM623231v1	Cyanidioschyzon merolae		Soos_CM						12115884	Contig	2019-06-11	SDFZ01	616115								PacBio RSII	Heinrich Heine Universitaet Duesseldorf	PRJNA512382	SAMN10666939
GCA_006232345.1	ASM623234v1	Galdieria phlegrea		Soos_GS						14577017	Contig	2019-06-11	SDGA01	201071								PacBio RSII	Heinrich Heine Universitaet Duesseldorf	PRJNA512382	SAMN10666938
GCA_006232505.1	ASM623250v1	Galdieria sulphuraria		2						13833850	Contig	2019-06-11	SDGH01	189411								PacBio RSII	Heinrich Heine Universitaet Duesseldorf	PRJNA512382	SAMN10666931
GCA_006232475.1	ASM623247v1	Galdieria sulphuraria		5572						14008042	Contig	2019-06-11	SDGG01	188305								PacBio RSII	Heinrich Heine Universitaet Duesseldorf	PRJNA512382	SAMN10666932
GCA_006232405.1	ASM623240v1	Galdieria sulphuraria		MtSh						14663505	Contig	2019-06-11	SDGE01	186619								PacBio RSII	Heinrich Heine Universitaet Duesseldorf	PRJNA512382	SAMN10666934
GCA_006232545.1	ASM623254v1	Galdieria sulphuraria		RT22						15270598	Contig	2019-06-11	SDGI01	182300								PacBio RSII	Heinrich Heine Universitaet Duesseldorf	PRJNA512382	SAMN10666930
GCA_006232515.1	ASM623251v1	Galdieria sulphuraria		MS1						14644345	Contig	2019-06-11	SDGF01	172087								PacBio RSII	Heinrich Heine Universitaet Duesseldorf	PRJNA512382	SAMN10666933
GCA_006232335.1	ASM623233v1	Galdieria sulphuraria		YNP5578.1						14197739	Contig	2019-06-11	SDGB01	170797								PacBio RSII	Heinrich Heine Universitaet Duesseldorf	PRJNA512382	SAMN10666937
GCA_006232395.1	ASM623239v1	Galdieria sulphuraria		Az2						13744627	Contig	2019-06-11	SDGD01	165034								PacBio RSII	Heinrich Heine Universitaet Duesseldorf	PRJNA512382	SAMN10666935
GCA_006232365.1	ASM623236v1	Galdieria sulphuraria		SAG21						14073046	Contig	2019-06-11	SDGC01	158217								PacBio RSII	Heinrich Heine Universitaet Duesseldorf	PRJNA512382	SAMN10666936
GCA_900406335.1	ASM90040633v1	Boechera puberula								182592028	Scaffold	2019-06-14	OVAS01	1882	2321								MAX PLANCK INSTITUTE FOR PLANT BREEDING RESEARCH	PRJEB26555	SAMEA4640840
GCA_006345785.1	ASM634578v1	Cicer arietinum				chickpea				347247283	Chromosome	2019-06-14		2241	48359927							SOLiD	International Center for Agricultural Research in the Dry Areas	PRJNA529655	SAMN11280603
GCA_900406305.1	ASM90040630v1	Cochlearia officinalis								164468807	Scaffold	2019-06-14	OVAT01	1506	1937								MAX PLANCK INSTITUTE FOR PLANT BREEDING RESEARCH	PRJEB26555	SAMEA4640841
GCA_900406345.1	ASM90040634v1	Erysimum cheiri								147320935	Scaffold	2019-06-14	OVAQ01	7474	9413								MAX PLANCK INSTITUTE FOR PLANT BREEDING RESEARCH	PRJEB26555	SAMEA4640844
GCA_900406355.1	ASM90040635v1	Erysimum pusillum								184063902	Scaffold	2019-06-14	OVBW01	4155	7133								MAX PLANCK INSTITUTE FOR PLANT BREEDING RESEARCH	PRJEB26555	SAMEA4640864
GCA_900406395.1	ASM90040639v1	Kernera saxatilis								143969369	Scaffold	2019-06-14	OVAY01	28896	34026								MAX PLANCK INSTITUTE FOR PLANT BREEDING RESEARCH	PRJEB26555	SAMEA4640850
GCA_900406465.1	ASM90040646v1	Noccaea caerulescens								140791915	Scaffold	2019-06-14	OVBC01	19008	20261								MAX PLANCK INSTITUTE FOR PLANT BREEDING RESEARCH	PRJEB26555	SAMEA4640854
GCA_900406475.1	ASM90040647v1	Noccaea goesingensis								150323284	Scaffold	2019-06-14	OVBG01	829	1083								MAX PLANCK INSTITUTE FOR PLANT BREEDING RESEARCH	PRJEB26555	SAMEA4640855
GCA_900406245.1	Illumina short-read assembly of Alyssum argenteum	Odontarrhena argentea								183186458	Scaffold	2019-06-14	OVAF01	10170	12975								MAX PLANCK INSTITUTE FOR PLANT BREEDING RESEARCH	PRJEB26555	SAMEA4639485
GCA_900406535.1	ASM90040653v1	Raparia bulbosa								152783568	Scaffold	2019-06-14	OVBJ01	28858	30980								MAX PLANCK INSTITUTE FOR PLANT BREEDING RESEARCH	PRJEB26555	SAMEA4640861
GCA_900406495.1	ASM90040649v1	Sisymbrium altissimum								178647359	Scaffold	2019-06-14	OVBI01	43675	46252								MAX PLANCK INSTITUTE FOR PLANT BREEDING RESEARCH	PRJEB26555	SAMEA4640859
GCA_900406565.1	ASM90040656v1	Turritis glabra								171129789	Contig	2019-06-14	OVBN01	5712653									MAX PLANCK INSTITUTE FOR PLANT BREEDING RESEARCH	PRJEB26555	SAMEA4643370
GCA_900406545.1	ASM90040654v1	Turritis glabra								157630095	Scaffold	2019-06-14	OVBM01	65001	71551								MAX PLANCK INSTITUTE FOR PLANT BREEDING RESEARCH	PRJEB26555	SAMEA4640860
GCA_900406295.1	Alyssum saxatile	Aurinia saxatilis								316420398	Scaffold	2019-06-15	OVAP01	8380	9517								MAX PLANCK INSTITUTE FOR PLANT BREEDING RESEARCH	PRJEB26555	SAMEA4640837
GCA_900406285.1	ASM90040628v1	Biscutella auriculata								384769842	Scaffold	2019-06-15	OVAO01	3707	4340								MAX PLANCK INSTITUTE FOR PLANT BREEDING RESEARCH	PRJEB26555	SAMEA4640839
GCA_900406315.1	Biscutella longifolia	Biscutella laevigata subsp. laevigata								333609385	Scaffold	2019-06-15	OVAU01	4086	4587								MAX PLANCK INSTITUTE FOR PLANT BREEDING RESEARCH	PRJEB26555	SAMEA4643376
GCA_900406325.1	ASM90040632v1	Erucastrum elatum								362114105	Scaffold	2019-06-15	OVBX01	7206	8745								MAX PLANCK INSTITUTE FOR PLANT BREEDING RESEARCH	PRJEB26555	SAMEA4640843
GCA_900406365.1	ASM90040636v1	Heliophila coronopifolia								293602312	Scaffold	2019-06-15	OVAW01	1708	2116								MAX PLANCK INSTITUTE FOR PLANT BREEDING RESEARCH	PRJEB26555	SAMEA4640845
GCA_900406375.1	ASM90040637v1	Iberis amara								361245353	Scaffold	2019-06-15	OVAV01	2827	3351								MAX PLANCK INSTITUTE FOR PLANT BREEDING RESEARCH	PRJEB26555	SAMEA4640846
GCA_900406415.1	ASM90040641v1	Isatis lusitanica								203919019	Scaffold	2019-06-15	OVBB01	4302	6068								MAX PLANCK INSTITUTE FOR PLANT BREEDING RESEARCH	PRJEB26555	SAMEA4640848
GCA_900406385.1	ASM90040638v1	Isatis tinctoria								244177058	Scaffold	2019-06-15	OVBD01	2850	4168								MAX PLANCK INSTITUTE FOR PLANT BREEDING RESEARCH	PRJEB26555	SAMEA4640849
GCA_900406405.1	ASM90040640v1	Lepidium africanum								225262187	Scaffold	2019-06-15	OVAX01	39322	44485								MAX PLANCK INSTITUTE FOR PLANT BREEDING RESEARCH	PRJEB26555	SAMEA4640851
GCA_900406435.1	ASM90040643v1	Lepidium aucheri								332062533	Scaffold	2019-06-15	OVBA01	26546	27634								MAX PLANCK INSTITUTE FOR PLANT BREEDING RESEARCH	PRJEB26555	SAMEA4640863
GCA_900406455.1	ASM90040645v1	Macropodium nivale								300734812	Scaffold	2019-06-15	OVBF01	4859	7547								MAX PLANCK INSTITUTE FOR PLANT BREEDING RESEARCH	PRJEB26555	SAMEA4640852
GCA_900406445.1	ASM90040644v1	Nasturtium officinale								216122097	Scaffold	2019-06-15	OVAZ01	83235	94231								MAX PLANCK INSTITUTE FOR PLANT BREEDING RESEARCH	PRJEB26555	SAMEA4640853
GCA_900406485.1	ASM90040648v1	Physaria acutifolia								199441649	Scaffold	2019-06-15	OVBH01	833	904								MAX PLANCK INSTITUTE FOR PLANT BREEDING RESEARCH	PRJEB26555	SAMEA4640856
GCA_900406525.1	ASM90040652v1	Physaria fendleri								331341781	Scaffold	2019-06-15	OVBV01	5159	5911								MAX PLANCK INSTITUTE FOR PLANT BREEDING RESEARCH	PRJEB26555	SAMEA4640857
GCA_900406505.1	ASM90040650v1	Physaria ovalifolia								290267063	Scaffold	2019-06-15	OVBY01	938	1041								MAX PLANCK INSTITUTE FOR PLANT BREEDING RESEARCH	PRJEB26555	SAMEA4640862
GCA_900406555.1	ASM90040655v1	Pseudoturritis turrita								321562673	Contig	2019-06-15	OVBL01	748954									MAX PLANCK INSTITUTE FOR PLANT BREEDING RESEARCH	PRJEB26555	SAMEA4643371
GCA_900406515.1	ASM90040651v1	Pseudoturritis turrita								263513148	Scaffold	2019-06-15	OVBK01	24659	26194								MAX PLANCK INSTITUTE FOR PLANT BREEDING RESEARCH	PRJEB26555	SAMEA4640858
GCA_005862445.2	Bmar-1.0.1	Beta vulgaris subsp. maritima					WB42			608270492	Scaffold	2019-06-18	VASK02	23072	169311							Illumina HiSeq	Universitaet fuer Bodenkultur Wien	PRJNA527013	SAMN11125681
GCA_900406275.1	ASM90040627v1	Anastatica hierochuntica								542343195	Scaffold	2019-06-19	OVAN01	17038	17897								MAX PLANCK INSTITUTE FOR PLANT BREEDING RESEARCH	PRJEB26555	SAMEA4640838
GCA_900234075.1	assembly_1	Arabidopsis thaliana								195283	Contig	2019-06-19	OCZF01	22868									MPI FOR DEVELOPMENTAL BIOLOGY	PRJEB23122	SAMEA104356393
GCA_900234235.1	assembly_1	Arabidopsis thaliana								1719711	Contig	2019-06-19	OCYH01	14201									MPI FOR DEVELOPMENTAL BIOLOGY	PRJEB23122	SAMEA104356401
GCA_900233735.1	assembly_1	Arabidopsis thaliana								1871921	Contig	2019-06-19	OCWZ01	13902									MPI FOR DEVELOPMENTAL BIOLOGY	PRJEB23122	SAMEA104356344
GCA_900234125.1	assembly_1	Arabidopsis thaliana								2026447	Contig	2019-06-19	OCXO01	13826									MPI FOR DEVELOPMENTAL BIOLOGY	PRJEB23122	SAMEA104356389
GCA_900234305.1	assembly_1	Arabidopsis thaliana								2013614	Contig	2019-06-19	OCYE01	13765									MPI FOR DEVELOPMENTAL BIOLOGY	PRJEB23122	SAMEA104356397
GCA_900233785.1	assembly_1	Arabidopsis thaliana								2684286	Contig	2019-06-19	OCWV01	13433									MPI FOR DEVELOPMENTAL BIOLOGY	PRJEB23122	SAMEA104356346
GCA_900234265.1	assembly_1	Arabidopsis thaliana								1609635	Contig	2019-06-19	OCYD01	13420									MPI FOR DEVELOPMENTAL BIOLOGY	PRJEB23122	SAMEA104356409
GCA_900234185.1	assembly_1	Arabidopsis thaliana								2042233	Contig	2019-06-19	OCYB01	13384									MPI FOR DEVELOPMENTAL BIOLOGY	PRJEB23122	SAMEA104356403
GCA_900233775.1	assembly_1	Arabidopsis thaliana								1845530	Contig	2019-06-19	OCWC01	13307									MPI FOR DEVELOPMENTAL BIOLOGY	PRJEB23122	SAMEA104356356
GCA_900234295.1	assembly_1	Arabidopsis thaliana								1889459	Contig	2019-06-19	OCYF01	13090									MPI FOR DEVELOPMENTAL BIOLOGY	PRJEB23122	SAMEA104356400
GCA_900234275.1	assembly_1	Arabidopsis thaliana								1958562	Contig	2019-06-19	OCYJ01	13058									MPI FOR DEVELOPMENTAL BIOLOGY	PRJEB23122	SAMEA104356411
GCA_900233705.1	assembly_1	Arabidopsis thaliana								1537618	Contig	2019-06-19	OCVZ01	12946									MPI FOR DEVELOPMENTAL BIOLOGY	PRJEB23122	SAMEA104356358
GCA_900234025.1	assembly_1	Arabidopsis thaliana								1414100	Contig	2019-06-19	OCXK01	12892									MPI FOR DEVELOPMENTAL BIOLOGY	PRJEB23122	SAMEA104356391
GCA_900233685.1	assembly_1	Arabidopsis thaliana								1729968	Contig	2019-06-19	OCWA01	12815									MPI FOR DEVELOPMENTAL BIOLOGY	PRJEB23122	SAMEA104356350
GCA_900233725.1	assembly_1	Arabidopsis thaliana								2270915	Contig	2019-06-19	OCWQ01	12809									MPI FOR DEVELOPMENTAL BIOLOGY	PRJEB23122	SAMEA104356368
GCA_900234165.1	assembly_1	Arabidopsis thaliana								2137568	Contig	2019-06-19	OCYN01	12704									MPI FOR DEVELOPMENTAL BIOLOGY	PRJEB23122	SAMEA104356399
GCA_900234135.1	assembly_1	Arabidopsis thaliana								1733152	Contig	2019-06-19	OCXS01	12643									MPI FOR DEVELOPMENTAL BIOLOGY	PRJEB23122	SAMEA104356383
GCA_900233965.1	assembly_1	Arabidopsis thaliana								1781611	Contig	2019-06-19	OCXD01	12633									MPI FOR DEVELOPMENTAL BIOLOGY	PRJEB23122	SAMEA104356347
GCA_900234175.1	assembly_1	Arabidopsis thaliana								1931823	Contig	2019-06-19	OCYM01	12629									MPI FOR DEVELOPMENTAL BIOLOGY	PRJEB23122	SAMEA104356394
GCA_900234115.1	assembly_1	Arabidopsis thaliana								1864802	Contig	2019-06-19	OCXN01	12615									MPI FOR DEVELOPMENTAL BIOLOGY	PRJEB23122	SAMEA104356379
GCA_900233995.1	assembly_1	Arabidopsis thaliana								2272777	Contig	2019-06-19	OCXQ01	12532									MPI FOR DEVELOPMENTAL BIOLOGY	PRJEB23122	SAMEA104356386
GCA_900234145.1	assembly_1	Arabidopsis thaliana								1835747	Contig	2019-06-19	OCXW01	12442									MPI FOR DEVELOPMENTAL BIOLOGY	PRJEB23122	SAMEA104356405
GCA_900234285.1	assembly_1	Arabidopsis thaliana								2154617	Contig	2019-06-19	OCYA01	12368									MPI FOR DEVELOPMENTAL BIOLOGY	PRJEB23122	SAMEA104356396
GCA_900234105.1	assembly_1	Arabidopsis thaliana								1769987	Contig	2019-06-19	OCXU01	12249									MPI FOR DEVELOPMENTAL BIOLOGY	PRJEB23122	SAMEA104356377
GCA_900233755.1	assembly_1	Arabidopsis thaliana								1949197	Contig	2019-06-19	OCWR01	12218									MPI FOR DEVELOPMENTAL BIOLOGY	PRJEB23122	SAMEA104356375
GCA_900233985.1	assembly_1	Arabidopsis thaliana								1756136	Contig	2019-06-19	OCXL01	12199									MPI FOR DEVELOPMENTAL BIOLOGY	PRJEB23122	SAMEA104356381
GCA_900234215.1	assembly_1	Arabidopsis thaliana								1867839	Contig	2019-06-19	OCYC01	12116									MPI FOR DEVELOPMENTAL BIOLOGY	PRJEB23122	SAMEA104356402
GCA_900234205.1	assembly_1	Arabidopsis thaliana								1834012	Contig	2019-06-19	OCYL01	12096									MPI FOR DEVELOPMENTAL BIOLOGY	PRJEB23122	SAMEA104356407
GCA_900234065.1	assembly_1	Arabidopsis thaliana								1568636	Contig	2019-06-19	OCXH01	12037									MPI FOR DEVELOPMENTAL BIOLOGY	PRJEB23122	SAMEA104356384
GCA_900233765.1	assembly_1	Arabidopsis thaliana								1972771	Contig	2019-06-19	OCWY01	12034									MPI FOR DEVELOPMENTAL BIOLOGY	PRJEB23122	SAMEA104356365
GCA_900233795.1	assembly_1	Arabidopsis thaliana								1657918	Contig	2019-06-19	OCXE01	12004									MPI FOR DEVELOPMENTAL BIOLOGY	PRJEB23122	SAMEA104356349
GCA_900233745.1	assembly_1	Arabidopsis thaliana								1864008	Contig	2019-06-19	OCWJ01	11998									MPI FOR DEVELOPMENTAL BIOLOGY	PRJEB23122	SAMEA104356351
GCA_900234155.1	assembly_1	Arabidopsis thaliana								1931388	Contig	2019-06-19	OCXX01	11923									MPI FOR DEVELOPMENTAL BIOLOGY	PRJEB23122	SAMEA104356398
GCA_900234045.1	assembly_1	Arabidopsis thaliana								1629008	Contig	2019-06-19	OCXG01	11781									MPI FOR DEVELOPMENTAL BIOLOGY	PRJEB23122	SAMEA104356378
GCA_900234195.1	assembly_1	Arabidopsis thaliana								1931355	Contig	2019-06-19	OCYG01	11753									MPI FOR DEVELOPMENTAL BIOLOGY	PRJEB23122	SAMEA104356395
GCA_900233665.1	assembly_1	Arabidopsis thaliana								1826754	Contig	2019-06-19	OCWE01	11669									MPI FOR DEVELOPMENTAL BIOLOGY	PRJEB23122	SAMEA104356355
GCA_900233875.1	assembly_1	Arabidopsis thaliana								1729859	Contig	2019-06-19	OCWP01	11622									MPI FOR DEVELOPMENTAL BIOLOGY	PRJEB23122	SAMEA104356353
GCA_900233905.1	assembly_1	Arabidopsis thaliana								1372177	Contig	2019-06-19	OCWL01	11459									MPI FOR DEVELOPMENTAL BIOLOGY	PRJEB23122	SAMEA104356370
GCA_900233635.1	assembly_1	Arabidopsis thaliana								1688211	Contig	2019-06-19	OCVY01	11400									MPI FOR DEVELOPMENTAL BIOLOGY	PRJEB23122	SAMEA104356371
GCA_900233835.1	assembly_1	Arabidopsis thaliana								1659375	Contig	2019-06-19	OCWB01	11382									MPI FOR DEVELOPMENTAL BIOLOGY	PRJEB23122	SAMEA104356376
GCA_900234085.1	assembly_1	Arabidopsis thaliana								2053569	Contig	2019-06-19	OCXM01	11382									MPI FOR DEVELOPMENTAL BIOLOGY	PRJEB23122	SAMEA104356392
GCA_900234325.1	assembly_1	Arabidopsis thaliana								1550255	Contig	2019-06-19	OCYO01	11366									MPI FOR DEVELOPMENTAL BIOLOGY	PRJEB23122	SAMEA104356413
GCA_900233645.1	assembly_1	Arabidopsis thaliana								1340316	Contig	2019-06-19	OCWG01	11330									MPI FOR DEVELOPMENTAL BIOLOGY	PRJEB23122	SAMEA104356363
GCA_900234245.1	assembly_1	Arabidopsis thaliana								1901149	Contig	2019-06-19	OCXY01	11307									MPI FOR DEVELOPMENTAL BIOLOGY	PRJEB23122	SAMEA104356408
GCA_900234095.1	assembly_1	Arabidopsis thaliana								1799704	Contig	2019-06-19	OCXR01	11300									MPI FOR DEVELOPMENTAL BIOLOGY	PRJEB23122	SAMEA104356387
GCA_900233865.1	assembly_1	Arabidopsis thaliana								1337577	Contig	2019-06-19	OCWN01	11187									MPI FOR DEVELOPMENTAL BIOLOGY	PRJEB23122	SAMEA104356364
GCA_900233805.1	assembly_1	Arabidopsis thaliana								1527200	Contig	2019-06-19	OCWS01	11170									MPI FOR DEVELOPMENTAL BIOLOGY	PRJEB23122	SAMEA104356373
GCA_900234035.1	assembly_1	Arabidopsis thaliana								2180754	Contig	2019-06-19	OCXI01	11110									MPI FOR DEVELOPMENTAL BIOLOGY	PRJEB23122	SAMEA104356390
GCA_900234365.1	assembly_1	Arabidopsis thaliana								1603123	Contig	2019-06-19	OCYP01	11023									MPI FOR DEVELOPMENTAL BIOLOGY	PRJEB23122	SAMEA104356412
GCA_900233825.1	assembly_1	Arabidopsis thaliana								1461800	Contig	2019-06-19	OCWH01	11000									MPI FOR DEVELOPMENTAL BIOLOGY	PRJEB23122	SAMEA104356367
GCA_900233855.1	assembly_1	Arabidopsis thaliana								1616035	Contig	2019-06-19	OCXC01	10947									MPI FOR DEVELOPMENTAL BIOLOGY	PRJEB23122	SAMEA104356414
GCA_900233695.1	assembly_1	Arabidopsis thaliana								1801188	Contig	2019-06-19	OCXF01	10940									MPI FOR DEVELOPMENTAL BIOLOGY	PRJEB23122	SAMEA104356348
GCA_900234315.1	assembly_1	Arabidopsis thaliana								1667168	Contig	2019-06-19	OCYK01	10727									MPI FOR DEVELOPMENTAL BIOLOGY	PRJEB23122	SAMEA104356406
GCA_900233915.1	assembly_1	Arabidopsis thaliana								1362566	Contig	2019-06-19	OCXB01	10667									MPI FOR DEVELOPMENTAL BIOLOGY	PRJEB23122	SAMEA104356361
GCA_900234055.1	assembly_1	Arabidopsis thaliana								1763175	Contig	2019-06-19	OCXV01	10529									MPI FOR DEVELOPMENTAL BIOLOGY	PRJEB23122	SAMEA104356382
GCA_900233885.1	assembly_1	Arabidopsis thaliana								1381440	Contig	2019-06-19	OCWT01	10331									MPI FOR DEVELOPMENTAL BIOLOGY	PRJEB23122	SAMEA104356372
GCA_900233655.1	assembly_1	Arabidopsis thaliana								1151885	Contig	2019-06-19	OCWF01	10140									MPI FOR DEVELOPMENTAL BIOLOGY	PRJEB23122	SAMEA104356362
GCA_900234005.1	assembly_1	Arabidopsis thaliana								1335294	Contig	2019-06-19	OCXJ01	10081									MPI FOR DEVELOPMENTAL BIOLOGY	PRJEB23122	SAMEA104356380
GCA_900233815.1	assembly_1	Arabidopsis thaliana								1719341	Contig	2019-06-19	OCWO01	9622									MPI FOR DEVELOPMENTAL BIOLOGY	PRJEB23122	SAMEA104356360
GCA_900234015.1	assembly_1	Arabidopsis thaliana								1110185	Contig	2019-06-19	OCXT01	9447									MPI FOR DEVELOPMENTAL BIOLOGY	PRJEB23122	SAMEA104356385
GCA_900233675.1	assembly_1	Arabidopsis thaliana								1033965	Contig	2019-06-19	OCWK01	9223									MPI FOR DEVELOPMENTAL BIOLOGY	PRJEB23122	SAMEA104356369
GCA_900233845.1	assembly_1	Arabidopsis thaliana								1150002	Contig	2019-06-19	OCWM01	9154									MPI FOR DEVELOPMENTAL BIOLOGY	PRJEB23122	SAMEA104356366
GCA_900233895.1	assembly_1	Arabidopsis thaliana								1319568	Contig	2019-06-19	OCWX01	8903									MPI FOR DEVELOPMENTAL BIOLOGY	PRJEB23122	SAMEA104356359
GCA_900233715.1	assembly_1	Arabidopsis thaliana								1140835	Contig	2019-06-19	OCXA01	8781									MPI FOR DEVELOPMENTAL BIOLOGY	PRJEB23122	SAMEA104356374
GCA_900233945.1	assembly_1	Arabidopsis thaliana								1263941	Contig	2019-06-19	OCWD01	8741									MPI FOR DEVELOPMENTAL BIOLOGY	PRJEB23122	SAMEA104356357
GCA_900233925.1	assembly_1	Arabidopsis thaliana								2035038	Contig	2019-06-19	OCWI01	8390									MPI FOR DEVELOPMENTAL BIOLOGY	PRJEB23122	SAMEA104356354
GCA_900233975.1	assembly_1	Arabidopsis thaliana								844674	Contig	2019-06-19	OCXP01	7556									MPI FOR DEVELOPMENTAL BIOLOGY	PRJEB23122	SAMEA104356388
GCA_900233955.1	assembly_1	Arabidopsis thaliana								838703	Contig	2019-06-19	OCWU01	7435									MPI FOR DEVELOPMENTAL BIOLOGY	PRJEB23122	SAMEA104356352
GCA_900234225.1	assembly_1	Arabidopsis thaliana								325150	Contig	2019-06-19	OCYI01	6891									MPI FOR DEVELOPMENTAL BIOLOGY	PRJEB23122	SAMEA104356410
GCA_900234255.1	assembly_1	Arabidopsis thaliana								847842	Contig	2019-06-19	OCXZ01	6706									MPI FOR DEVELOPMENTAL BIOLOGY	PRJEB23122	SAMEA104356404
GCA_900631875.1	DioSan_Chloro	Dioscorea sansibarensis								128321	Contig	2019-06-19	CABFPD01	33529									GHENT UNIVERSITY	PRJEB30106	SAMEA5149109
GCA_900406425.1	ASM90040642v1	Iberis pinnata								686283031	Scaffold	2019-06-19	OVBE01	10296	11126								MAX PLANCK INSTITUTE FOR PLANT BREEDING RESEARCH	PRJEB26555	SAMEA4640847
GCA_006384855.1	TSEL_PacBio_SMRT	Tetraselmis striata		LANL1001						227954216	Contig	2019-06-21	VCJN01	126807								PacBio	Los Alamos National Laboratory	PRJNA542153	SAMN11613237
GCA_006409495.1	Sedum_album_v3	Sedum album					RV-2014			302250854	Contig	2019-06-24	QZGG01	93122								PacBio RSII	Michigan State University	PRJNA488791	SAMN09943627
GCA_006547085.1	Malus_baccata_v1.0	Malus baccata			Shandingzi				Annotation submitted by Northwest A&F University	674411566	Scaffold	2019-07-03	VIEB01	54716	481808							Illumina HiSeq	Northwest A&F University	PRJNA428857	SAMN08323692	45900	45900
GCA_004837865.1	BananaB_V1	Musa balbisiana					DH-PKW		Annotation submitted by Institute of Tropical Bioscience and Biotechnology	492775286	Chromosome	2019-07-09	PYDT01	1964734	41415055							PacBio Sequel	Institute of Tropical Bioscience and Biotechnology	PRJNA432894	SAMN08469760	35148	33021	2127
GCA_006782985.1	ASM678298v1	Chlorella sorokiniana			cultivar13		BD09			53781828	Scaffold	2019-07-09	RRZM01	131078	4138376							Illumina HiSeq	BGI	PRJNA503387	SAMN10373492
GCA_006871305.1	Vcoll-BR_v1	Vachellia collinsii					Belize_R			461064704	Scaffold	2019-07-10	QFDD01	8086	8096							Illumina HiSeq	University of Pennsylvania	PRJNA470667	SAMN09099243
GCA_006891605.1	SU_Pschr_1.0	Pleurozium schreberi					Blido			220032134	Contig	2019-07-11	VACF01	154439								Illumina	Stockholm University	PRJNA509035	SAMN10578977
GCA_006782965.1	ASM678296v1	Chlorella sorokiniana			cultivar07		BD08			58523075	Scaffold	2019-07-12	RRZN01	49211	7790473							Illumina HiSeq	BGI	PRJNA503387	SAMN10373491
GCA_006782975.1	ASM678297v1	Chlorella sp. Dachan			cultivar01		Dachan			60207685	Scaffold	2019-07-12	RRZL01	35243	2575675							Illumina HiSeq	BGI	PRJNA503387	SAMN10373490
GCA_006942195.1	ASM694219v1	Oryza sativa f. spontanea					WR04-6			377674564	Scaffold	2019-07-12	QKSA01	10214975	29566607							PacBio	Shenyang Agricultural University, China	PRJNA439366	SAMN08765002
GCA_006954505.1	ILVO_Rwic_1.0	Rosa lucieae								786105075	Scaffold	2019-07-12	RQIQ01	9720	10695							Illumina HiSeq	Research Institute for Agriculture, Fisheries and Food (ILVO)	PRJNA504542	SAMN10395143
GCA_007814465.1	AWI_Lcaj_EH104_1.0	Larix cajanderi				tundra-taiga ecotone	EH104			811054	Contig	2019-07-15	VFAO01	390								Illumina NextSeq	Alfred Wegener Institute Helmholtz Centre for Polar and Marine Research	PRJNA528429	SAMN11190896
GCA_007814315.1	AWI_Lcaj_EH94_1.0	Larix cajanderi				tundra-taiga ecotone	EH94			773239	Contig	2019-07-15	VFAK01	337								Illumina NextSeq	Alfred Wegener Institute Helmholtz Centre for Polar and Marine Research	PRJNA528429	SAMN11190900
GCA_007814435.1	AWI_Lcaj_EH96_1.0	Larix cajanderi				tundra-taiga ecotone	EH96			616700	Contig	2019-07-15	VFAN01	295								Illumina NextSeq	Alfred Wegener Institute Helmholtz Centre for Polar and Marine Research	PRJNA528429	SAMN11190897
GCA_007814345.1	AWI_Lcaj_EH98_1.0	Larix cajanderi				tundra-taiga ecotone	EH98			524470	Contig	2019-07-15	VFAL01	286								Illumina NextSeq	Alfred Wegener Institute Helmholtz Centre for Polar and Marine Research	PRJNA528429	SAMN11190899
GCA_007814415.1	AWI_Lcaj_EH97_1.0	Larix cajanderi				tundra-taiga ecotone	EH97			585043	Contig	2019-07-15	VFAM01	278								Illumina NextSeq	Alfred Wegener Institute Helmholtz Centre for Polar and Marine Research	PRJNA528429	SAMN11190898
GCA_007814285.1	AWI_Lcaj_EH92_1.0	Larix cajanderi				tundra-taiga ecotone	EH92			758083	Contig	2019-07-15	VFAJ01	275								Illumina NextSeq	Alfred Wegener Institute Helmholtz Centre for Polar and Marine Research	PRJNA528429	SAMN11190901
GCA_007814255.1	AWI_Lcaj_EH93_1.0	Larix cajanderi				tundra-taiga ecotone	EH93			607354	Contig	2019-07-15	VFAI01	260								Illumina NextSeq	Alfred Wegener Institute Helmholtz Centre for Polar and Marine Research	PRJNA528429	SAMN11190902
GCA_007814785.1	AWI_Lgme_EH80_1.0	Larix gmelinii				tundra-taiga ecotone	EH80			1131182	Contig	2019-07-15	VFAX01	554								Illumina NextSeq	Alfred Wegener Institute Helmholtz Centre for Polar and Marine Research	PRJNA528429	SAMN11190887
GCA_007814835.1	AWI_Lgme_EH91_1.0	Larix gmelinii				tundra-taiga ecotone	EH91			825365	Contig	2019-07-15	VFAY01	528								Illumina NextSeq	Alfred Wegener Institute Helmholtz Centre for Polar and Marine Research	PRJNA528429	SAMN11190886
GCA_007814845.1	AWI_Lgme_EH90_1.0	Larix gmelinii				tundra-taiga ecotone	EH90			907030	Contig	2019-07-15	VFAZ01	498								Illumina NextSeq	Alfred Wegener Institute Helmholtz Centre for Polar and Marine Research	PRJNA528429	SAMN11190885
GCA_007814885.1	AWI_Lgme_EH103_1.0	Larix gmelinii				tundra-taiga ecotone	EH103			773649	Contig	2019-07-15	VFBA01	482								Illumina NextSeq	Alfred Wegener Institute Helmholtz Centre for Polar and Marine Research	PRJNA528429	SAMN11190884
GCA_007814705.1	AWI_Lgme_EH83_1.0	Larix gmelinii				tundra-taiga ecotone	EH83			874661	Contig	2019-07-15	VFAW01	446								Illumina NextSeq	Alfred Wegener Institute Helmholtz Centre for Polar and Marine Research	PRJNA528429	SAMN11190888
GCA_007814745.1	AWI_Lgme_EH84_1.0	Larix gmelinii				tundra-taiga ecotone	EH84			772096	Contig	2019-07-15	VFAU01	353								Illumina NextSeq	Alfred Wegener Institute Helmholtz Centre for Polar and Marine Research	PRJNA528429	SAMN11190890
GCA_007814685.1	AWI_Lgme_EH105_1.0	Larix gmelinii				tundra-taiga ecotone	EH105			606646	Contig	2019-07-15	VFAV01	341								Illumina NextSeq	Alfred Wegener Institute Helmholtz Centre for Polar and Marine Research	PRJNA528429	SAMN11190889
GCA_007814535.1	AWI_Lgme_EH78_1.0	Larix gmelinii				tundra-taiga ecotone	EH78			1286990	Contig	2019-07-15	VFAQ01	310								Illumina NextSeq	Alfred Wegener Institute Helmholtz Centre for Polar and Marine Research	PRJNA528429	SAMN11190894
GCA_007819405.1	AWI_Lgme_EH77_1.0	Larix gmelinii				tundra-taiga ecotone	EH77			1224351	Contig	2019-07-15	VFAR01	305								Illumina NextSeq	Alfred Wegener Institute Helmholtz Centre for Polar and Marine Research	PRJNA528429	SAMN11190893
GCA_007814635.1	AWI_Lgme_EH85_1.0	Larix gmelinii				tundra-taiga ecotone	EH85			647093	Contig	2019-07-15	VFAT01	298								Illumina NextSeq	Alfred Wegener Institute Helmholtz Centre for Polar and Marine Research	PRJNA528429	SAMN11190891
GCA_007814595.1	AWI_Lgme_EH86_1.0	Larix gmelinii				tundra-taiga ecotone	EH86			634330	Contig	2019-07-15	VFAS01	288								Illumina NextSeq	Alfred Wegener Institute Helmholtz Centre for Polar and Marine Research	PRJNA528429	SAMN11190892
GCA_007814485.1	AWI_Lgme_EH79_1.0	Larix gmelinii				tundra-taiga ecotone	EH79			1245519	Contig	2019-07-15	VFAP01	287								Illumina NextSeq	Alfred Wegener Institute Helmholtz Centre for Polar and Marine Research	PRJNA528429	SAMN11190895
GCA_006992885.1	ASM699288v1	Oryza sativa Indica Group			Co39			pooled male and female		281326210	Scaffold	2019-07-15	SWLY01	6367	7460							Illumina HiSeq	Fujian Agriculture and Forest University	PRJNA533186	SAMN11445093
GCA_007115705.1	ASM711570v1	Dactylis glomerata			Dgl					1781320693	Scaffold	2019-07-17	QXEO01	1238511	3409660							PacBio Sequel	Sichuan Agricultural University	PRJNA471014	SAMN09197285
GCA_900700895.2	Pisum_sativum_v1a	Pisum sativum								3920131294	Chromosome	2019-07-18	CAADHX02	37021	446350677								Genoscope CEA	PRJEB31320	SAMEA5358931
GCA_007407185.1	G_tom_03Nov2016_Ncxrf_filtered	Glycine tomentella								1694090375	Scaffold	2019-07-24	PYAF01	22464	829201							Illumina HiSeq	United States Department of Agriculture	PRJNA437717	SAMN08683511
GCA_006937295.1	ASM693729v1	Carpinus fangiana					Cfa_2016G		Annotation submitted by Lanzhou University	381948906	Chromosome	2019-07-29	VIBQ01	127053	37101600							Illumina HiSeq	Lanzhou University	PRJNA548027	SAMN11997873	27381	27381
GCA_003689015.2	ASM368901v2	Cicer reticulatum					PI489777			416904123	Chromosome	2019-07-29	QSLP02	28852	55213382							Illumina HiSeq	NIPGR	PRJNA263699	SAMN03105776
GCA_006980745.1	ASM698074v1	Gossypium hirsutum			TM1					2287866413	Chromosome	2019-07-29	VCQY01	4760671	96727820							PacBio Sequel	Chinese Academy of Agricultural Sciences	PRJNA503326	SAMN10345425
GCA_006980775.1	ASM698077v1	Gossypium hirsutum			ZM24					2308215698	Chromosome	2019-07-29	VCQX01	1982520	93248268							PacBio Sequel	Chinese Academy of Agricultural Sciences	PRJNA503326	SAMN10345424
GCA_007663325.1	ASM766332v1	Eucalyptus pauciflora					RL-Epau-2018			594528099	Scaffold	2019-07-30	VMYD01	2989104	3234447							Illumina HiSeq; Oxford Nanopore	Australian National University	PRJNA450887	SAMN11842900
GCA_007760615.1	ASM776061v1	Chlorophyta sp.					LCM1.Bin2			29100557	Contig	2019-07-31	REBO01	7000								Illumina NextSeq	University of Calgary	PRJNA377096	SAMN10237357
GCA_007821505.1	K2_S20_K51.scafSeq	Phoenix dactylifera			Khanizi			female		454367205	Scaffold	2019-08-01	PEFZ01	1255	4881							Illumina HiSeq	University of Nizwa	PRJNA396270	SAMN07425758
GCA_007726485.1	CERZOS_EC1.0	Eragrostis curvula			Victoria				Annotation submitted by CERZOS-CONICET	603072269	Chromosome	2019-08-05	RWGY01	342486	43444889							PacBio Sequel; Chicago; Hi-C	CERZOS-CONICET	PRJNA508722	SAMN10526598	57875	55182	1863
GCA_007859695.1	ASM785969v1	Chloropicon primus		CCMP1205					Annotation submitted by Universite Laval	17400691	Complete Genome	2019-08-07		1089399	1089399							Illumina HiSeq; PacBio	Universite Laval	PRJNA316521	SAMN04584780	8693	8639
GCA_000347275.4	ASM34727v4	Cicer arietinum			ICC4958					511683526	Chromosome	2019-08-08	AHII03	21704	50183001							454; Illumina GAIIx	National Institute of Plant Genome Research	PRJNA78951	SAMN03105794
GCA_007844245.1	ASM784424v1	Pyrus betulifolia			Shanxi Duli					532246571	Chromosome	2019-08-08	VDML01	1571511	28122385							PacBio	Research Institute of Pomology, Chinese Academy of Agricultural Sciences	PRJNA529328	SAMN11264821
GCA_004801215.2	ASM480121v2	Citrullus lanatus			Charleston Gray					397829775	Chromosome	2019-08-09	VOOL01	48885	33982080							Illumina GAIIx; Illumina MiSeq; Illumina HiSeq	Cornell University	PRJNA430899	SAMN08380430
GCA_902206195.3	Arabis nemorensis 1.0 pseudo-chromsomes annotated	Arabis nemorensis							Annotation submitted by UNIVERSITY OF COLOGNE	192127358	Scaffold	2019-08-15	CABITT03	2313	24765164								UNIVERSITY OF COLOGNE	PRJEB33482	SAMEA5805615	28854	28841	13
GCA_008000285.1	ASM800028v1	Sorghum bicolor			BTx623					374252348	Contig	2019-08-15	VOIB01	199225								Oxford Nanopore MinION	chungnam national university	PRJNA556138	SAMN12341013
GCA_007827005.2	Populus_simonii_2.0	Populus simonii					L-3			441407051	Chromosome	2019-08-16	VJNQ02	1939262	1939262							PacBio Sequel	Nanjing Forestry University	PRJNA545814	SAMN11934934
GCA_008119945.1	UMT_ChlVul_UMT-M1	Chlorella vulgaris					UMT-M1			48873932	Scaffold	2019-08-20	VJNP01	38801	56390							Illumina NovaSeq	Universiti Malaysia Terengganu	PRJNA550188	SAMN12111214
GCA_008037345.1	MG_SEMC4_Ver1.0	Messastrum gracile				Malaysia	SE-MC4			60662915	Scaffold	2019-08-20	VIYE01	2844	2922							Illumina NovaSeq	Universiti Malaysia Terengganu	PRJNA550185	SAMN12111213
GCA_008033785.1	ASM803378v1	Persea americana var. drymifolia					INIFAP-001-01			820368745	Scaffold	2019-08-20	SDXN01	10988	236720							Sanger; 454; Illumina HiSeq	CINVESTAV - Langebio	PRJNA508502	SAMN10523735
GCA_008044935.1	ASM804493v1	Gossypium turneri					D10-2			755203240	Chromosome	2019-08-21		7909293	60464062							PacBio Sequel	NCGR	PRJNA493521	SAMN10135581
GCA_008326845.1	VSMuph_r1.0	Vitis x labruscana x Vitis vinifera			Shine Muscat					490143216	Scaffold	2019-08-21	BKBX01	26302	13153933							Illumina HiSeq2500, Illumina NovaSeq	Kazusa DNA Research Institute	PRJDB8610	SAMD00180765
GCA_008126665.1	ASM812666v1	Aristotelia chilensis					Maqui1			312713	Scaffold	2019-08-22	VDCA01	4910	4910							Illumina NextSeq	INIA/CEAF	PRJNA542158	SAMN11613284
GCA_008009225.1	AYv1.1	Acer yangbiense				Malutang	Malutang-1-2009seedling		Annotation submitted by Ori-Gene Co. Ltd.	664928911	Chromosome	2019-08-23	VAHF01	5864378	44917698							PacBio Sequel	Ori-Gene Co. Ltd.	PRJNA524417	SAMN11026391	28334	28308
GCA_008326285.1	Oryza_officinalis_v1.0	Oryza officinalis		W0002						584134210	Scaffold	2019-08-23	BDMV01	367595	49495881							Illumina HiSeq2500; Pacific Bio RSII	Plant Genetics Laboratory, Genetic Strain Stock Center, National Institute of Genetics, Research Organization of Information and Systems	PRJDB2223	SAMD00006227
GCA_008087245.1	ASM808724v1	Persea americana			Hass					912697600	Contig	2019-08-26	SDSS01	296371								PacBio	CINVESTAV - Langebio	PRJNA508502	SAMN10785480
GCA_007990325.1	Gossypium_darwinii_v1.1	Gossypium darwinii					1.80802e+06		Annotation submitted by HudsonAlpha Genome Sequencing Center	2182957963	Chromosome	2019-08-27	VKGI01	9070717	9070717							PacBio Sequel	HudsonAlpha Genome Sequencing Center	PRJNA516409	SAMN10884649	78303	78303
GCA_007990485.1	Gossypium_tomentosum_v1.1	Gossypium tomentosum					7179.01		Annotation submitted by HudsonAlpha Genome Sequencing Center	2193557323	Chromosome	2019-08-27	VKGE01	9994151	9994151							PacBio Sequel	HudsonAlpha Genome Sequencing Center	PRJNA516412	SAMN11289623	78281	78281
GCA_007990455.1	Gossypium_mustelinum_v1.1	Gossypium mustelinum					1.40812e+06		Annotation submitted by HudsonAlpha Genome Sequencing Center	2315094184	Chromosome	2019-08-27	VKGF01	2312865	2312865							PacBio Sequel	HudsonAlpha Genome Sequencing Center	PRJNA525892	SAMN11110849	74660	74660
GCA_902460285.1	Arabidopsis_thaliana_Ler	Arabidopsis thaliana								120338059	Chromosome	2019-08-28	CABPTM01	11168341	23366354								MAX PLANCK INSTITUTE FOR PLANT BREEDING RESEARCH	PRJEB31147	SAMEA5751963
GCA_902460305.1	Arabidopsis_thaliana_Kyo	Arabidopsis thaliana								122202079	Chromosome	2019-08-28	CABPTJ01	9149088	24260780								MAX PLANCK INSTITUTE FOR PLANT BREEDING RESEARCH	PRJEB31147	SAMEA5751962
GCA_902460275.1	Arabidopsis_thaliana_Cvi-0	Arabidopsis thaliana								119749512	Chromosome	2019-08-28	CABPTK01	7363394	23195252								MAX PLANCK INSTITUTE FOR PLANT BREEDING RESEARCH	PRJEB31147	SAMEA5751960
GCA_902460295.1	Arabidopsis_thaliana_Sha	Arabidopsis thaliana								120289901	Chromosome	2019-08-28	CABPTI01	6996577	22728244								MAX PLANCK INSTITUTE FOR PLANT BREEDING RESEARCH	PRJEB31147	SAMEA5751964
GCA_902460315.1	Arabidopsis_thaliana_Eri-1	Arabidopsis thaliana								120795191	Chromosome	2019-08-28	CABPTL01	4757538	23762780								MAX PLANCK INSTITUTE FOR PLANT BREEDING RESEARCH	PRJEB31147	SAMEA5751961
GCA_008124465.1	ASM812446v1	Cocos nucifera			Hainan Tall coconut				Annotation submitted by Hainan Key Laboratory of Tropical Oil Crops Biology /Coconut Research Institute	2202455121	Chromosome	2019-08-29	VOII01	76122	419186							Illumina HiSeq2000	Hainan Key Laboratory of Tropical Oil Crops Biology /Coconut Research Institute	PRJNA374600	SAMN06328965	28016	28016
GCA_902375235.1	Morex_v1.0_update_x	Hordeum vulgare subsp. vulgare								4830075821	Chromosome	2019-09-04	CABLCX01	19389	657224000								IPK-Gatersleben	PRJEB33872	SAMEA5848975
GCA_008360905.1	ASM836090v1	Spirodela polyrhiza		7498						138013099	Scaffold	2019-09-09	SWLF01	837937	7645982							PacBio Sequel	Shanghai Jiao Tong University	PRJNA520740	SAMN10866280
GCA_902460265.3	Arabidopsis_thaliana_An-1_chrom	Arabidopsis thaliana								120129838	Chromosome	2019-09-10	CABPTH03	8166377	23034411								MAX PLANCK INSTITUTE FOR PLANT BREEDING RESEARCH	PRJEB31147	SAMEA5751958
GCA_902497455.1	Melonv4	Cucumis melo								357857370	Scaffold	2019-09-12	CABVGI01	693907	29257379								CENTRE FOR RESEARCH IN AGRICULTURAL GENOMICS	PRJEB34181	SAMEA5923509
GCA_005393395.2	CCRI_HENU_Gaus_1.1	Gossypium australe				wild	PA1801		Annotation submitted by The institute of Cotton Research of Chinese Academy Agricultural Sciences	1743386794	Chromosome	2019-09-17	SMMG02	1901092	143600552							PacBio Sequel	The institute of Cotton Research of Chinese Academy Agricultural Sciences	PRJNA513946	SAMN10735069	34577	34577
GCA_008635985.1	FER_r1.1	Ficus erecta					FE-Hiroshima-1			595834738	Contig	2019-09-18	BKCH01	697200								PacBio Sequel	Kazusa DNA Research Institute	PRJDB8644	SAMD00181892
GCA_008636005.1	SGA_v2.0	Striga asiatica		UVA1					Annotation submitted by Graduate School of Biological Science, Nara Institute of Science and Technology	471563096	Scaffold	2019-09-20	BKCP01	37558	1308318							illumina HiSeq2000; ABI 3730x1	Graduate School of Biological Science, Nara Institute of Science and Technology	PRJDB4996	SAMD00056127	34578	33426
GCA_008632915.2	ASM863291v2	Prunus dulcis							Annotation submitted by Sequentia Biotech SL	246116696	Contig	2019-09-20		82269									Sequentia Biotech SL	PRJDB7547	SAMD00145063	27815	21564
GCA_008629595.1	ASM862959v1	Brassica rapa subsp. pekinensis			CT001					234688483	Chromosome	2019-09-20	VDME01	13636	21988864							Illumina HiSeq	Kyung Hee University	PRJNA546028	SAMN11950647
GCF_008641045.1	PisVer_v2	Pistacia vera			Batoury				NCBI Pistacia vera Annotation Release 100	671119336	Scaffold	2019-09-23	VTWI01	715870	949204	0.964746	0.774291	0.190456	0.0154772	0.0197764	eudicots_odb10	PacBio Sequel	Chinese Academy of Sciences	PRJNA526975	SAMN11269074	42351	32030	5689
GCA_008636185.1	ASM863618v1	Trebouxia sp. A1-2					A1-2		Annotation submitted by University of Frankfurt	52896788	Scaffold	2019-09-23	VXIU01	151515	848255							PacBio; Illumina MiSeq	University of Frankfurt	PRJNA464168	SAMN12598962	13851	13851
GCA_008642245.1	CSU_KoSco_1.0	Bassia scoparia			7710					711356724	Scaffold	2019-09-23	SNQN01	20773	61675							PacBio RSII; Illumina HiSeq	International Weed Genomic Consortium	PRJNA526487	SAMN11099549
GCA_000238415.2	Cla97_v1	Citrullus lanatus			97103					365450462	Chromosome	2019-09-23	AGCB02	2312425	35099344							PacBio	National Engineering Research Center for Vegetables, Beijing Academy of Agriculture and Forestry Sciences	PRJNA72695	SAMN02981367
GCA_008641045.1	PisVer_v2	Pistacia vera			Batoury					671119336	Scaffold	2019-09-23	VTWI01	715870	949204							PacBio Sequel	Chinese Academy of Sciences	PRJNA526975	SAMN11269074
GCA_008638375.1	ASM863837v1	Nyssa sinensis					J267		Annotation submitted by Nyssa sinensis	1001447681	Chromosome	2019-09-24	VIRR01	3599157	3599157							PacBio Sequel	Nyssa sinensis	PRJNA552378	SAMN12206538	36241	36241
GCA_008690995.1	P_purpureum_CCMP1328_Hybrid_assembly	Porphyridium purpureum					CCMP 1328		Annotation submitted by Sungkyunkwan university	22192338	Contig	2019-09-24	VRMN01	1853716								Oxford Nanopore MinION	Sungkyunkwan university	PRJNA560054	SAMN12567248	9898	9898
GCA_902499525.1	Nym	Nymphaea colorata								409930971	Scaffold	2019-09-24	CABVML01	2079871	25516871								FUJIAN AGRICULTURE AND FORESTRY UNIVERSITY	PRJEB34452	SAMEA5788889
GCA_008692665.1	ASM869266v1	Saccharum hybrid cultivar SP80-3280			SP80-3280		WGSA1			4014934440	Scaffold	2019-09-24	QPEU01	14001	14002							Illumina	Institute of Chemistry - University of Sao Paulo	PRJNA431722	SAMN08391008
GCA_008729055.1	OUC_PyHait	Neoporphyra haitanensis					PH40	female		53254617	Scaffold	2019-09-30	SDUX01	1068871	5758810							PacBio RSII	Ocean university of China	PRJNA503796	SAMN10373787
GCA_001662345.2	Mpo_2.0	Metrosideros polymorpha var. glaberrima								283650112	Scaffold	2019-10-01	BCNH02	36694	26760149							HiSeq2500	Forest Biology, Division of Forest and Biomaterials Science	PRJDB4221	SAMD00044343
GCA_009173535.1	ASM917353v1	Saccharum hybrid cultivar SP80-3280			SP80-3280		BACC1			49385221	Scaffold	2019-10-01	PYBL01	94460	109586							454	Institute of Chemistry - University of Sao Paulo	PRJNA431722	SAMN08615545
GCA_008828725.1	ASM882872v1	Saccharina japonica					Hakodate			535382851	Scaffold	2019-10-04	MEHQ01	90005	342726							Illumina HiSeq; PacBio	The Institute of Oceanology, Chinese Academy of Sciences (IOCAS)	PRJNA340933	SAMN05715275
GCA_008761655.1	Gossypium_barbadense_v1.1	Gossypium barbadense					1.40023e+06		Annotation submitted by HudsonAlpha Genome Sequencing Center	2195804943	Chromosome	2019-10-08	VKDL01	1769554	1769554							PacBio Sequel	HudsonAlpha Genome Sequencing Center	PRJNA516411	SAMN10992405	74561	74561
GCA_008921755.1	MAQUI01	Aristotelia chilensis			maqui01					96354398	Scaffold	2019-10-08	VEXP01	2572	2580							Illumina MiSeq	INIA	PRJNA544858	SAMN11874982
GCA_008931105.1	ASM893110v1	Oenanthe javanica			Liyang Baiqin					1278511736	Scaffold	2019-10-09	QRFB01	13093	23282							Illumina HiSeq	Nanjing Agricultural University	PRJNA483449	SAMN09739212
GCA_008932045.1	ASM893204v1	Rhodoleia championii				Guangzhou	CTAB			105726031	Contig	2019-10-09	VMOD01	381								Illumina HiSeq	Sun Yat-sen University	PRJNA529342	SAMN11265005
GCA_902201215.1	ALMONDv2	Prunus dulcis							Annotation submitted by CNAG	227599157	Chromosome	2019-10-10	CABIKO01	115182	24375383								CNAG	PRJEB32994	SAMEA5704668	109390	27984
GCF_902201215.1	ALMONDv2	Prunus dulcis							NCBI Prunus dulcis Annotation Release 100	227599157	Chromosome	2019-10-10	CABIKO01	115182	24375383	0.977644	0.921754	0.0558899	0.00257954	0.0197764	eudicots_odb10		CNAG	PRJEB32994	SAMEA5704668	26936	23151	1493
GCA_008932095.1	ASM893209v1	Pyrus ussuriensis x Pyrus communis			Zhongai 1		S2		Annotation submitted by Research Institute of Pomology Chinese Academy of Agricultural Sciences	510637391	Chromosome	2019-10-11	SMOL01	1277337	23451046							PacBio Sequel	Research Institute of Pomology Chinese Academy of Agricultural Sciences	PRJNA494996	SAMN10188208	43120	43120
GCA_009103225.1	ASM910322v1	Chlorokybus atmophyticus			cultivar01					74330326	Scaffold	2019-10-15	RHPI01	43061	752385							Illumina HiSeq	BGI	PRJNA498917	SAMN10351691
GCA_902500625.1	GPv1	Hordeum vulgare subsp. vulgare			Golden Promise					4129363524	Scaffold	2019-10-15	CABVVH01	24393	571018318								The James Hutton Institute	PRJEB34691	SAMEA5987389
GCA_009103195.1	ASM910319v1	Mesostigma viride			cultivar02					281412074	Scaffold	2019-10-15	RHPH01	13708	113221							Illumina HiSeq	BGI	PRJNA498917	SAMN10351692
GCA_009193075.1	ASM919307v1	Mychonastes homosphaera					Lake Chaohu2015			24204206	Contig	2019-10-21	VXJC01	2001712								PacBio Sequel	Nanjing Institute of Geography and Limnology	PRJNA556117	SAMN12340813
GCA_009078335.1	ASM907833v1	Salix brachista					br00	female	Annotation submitted by Chinese Academy of Sciences	338822942	Chromosome	2019-10-22	VDCV01	9522514	17922059							Oxford Nanopore PromethION; Hi-C	Chinese Academy of Sciences	PRJNA472210	SAMN09235684	30209	30209
GCF_007655135.1	ASM765513v2	Punica granatum					Tunisia-2019		NCBI Punica granatum Annotation Release 100	320335647	Chromosome	2019-10-22	MABG02	4489929	39957110	0.983233	0.948409	0.0348237	0.0038693	0.0128977	eudicots_odb10	PacBio RSII	Chinese Academy of Agricultural Sciences	PRJNA324150	SAMN05193489	29281	23795	1304
GCA_902499585.1	Morex_v2.0_test_0H	Hordeum vulgare subsp. vulgare								4342738950	Chromosome	2019-10-22		74912	624247919								IPK-Gatersleben	PRJEB34496	SAMEA5928514
GCA_007655135.2	ASM765513v2	Punica granatum					Tunisia-2019			320335647	Chromosome	2019-10-22	MABG02	4489929	39957110							PacBio RSII	Chinese Academy of Agricultural Sciences	PRJNA324150	SAMN05193489
GCA_009176585.1	ASM917658v1	Zea mays			K0326Y	Quality Protein Maize				2160693252	Chromosome	2019-10-22	VAUS01	9505513	227804939							PacBio Sequel; BioNano optical maps	sippe	PRJNA539996	SAMN11519451
GCA_009363875.1	ASM936387v1	Mikania micrantha					NLD-2019		Annotation submitted by Agricultural Genomics institute at Shenzhen	1790643622	Chromosome	2019-10-28	SZYD01	1353263	86674320							PacBio RSII; PacBio Sequel	Agricultural Genomics institute at Shenzhen	PRJNA528368	SAMN11180626	46351	46329	22
GCA_009445465.1	ASM944546v1	Colocasia esculenta			Niue		Niue_2		Annotation submitted by The American Samoa Community College Taro Genome Sequencing Consortium	2141607705	Scaffold	2019-10-31	NMUH01	12217	176060							Illumina HiSeq	The American Samoa Community College Taro Genome Sequencing Consortium	PRJNA328799	SAMN05580111	56238	56238
GCF_009389715.1	palm_55x_up_171113_PBpolish2nd_filt_p	Phoenix dactylifera			Barhee BC4			male	NCBI Phoenix dactylifera Annotation Release 103	772315838	Chromosome	2019-11-04	NBZB01	897195	4728343	0.957664	0.767305	0.190358	0.0275031	0.0148331	liliopsida_odb10	PacBio	The University of Arizona	PRJNA322046	SAMN05011615	36764	29239	2136
GCA_009389715.1	palm_55x_up_171113_PBpolish2nd_filt_p	Phoenix dactylifera			Barhee BC4			male		772315838	Chromosome	2019-11-04	NBZB01	897195	4728343							PacBio	The University of Arizona	PRJNA322046	SAMN05011615
GCA_009602735.1	ASM960273v1	Mesotaenium endlicherianum		SAG 12.97						173751473	Scaffold	2019-11-06	WELA01	19321	448375							Illumina HiSeq	Chinese Academy of Agricultural Sciences	PRJNA543678	SAMN11774796
GCA_009602725.1	ASM960272v1	Spirogloea muscicola		CCAC 0214						170819335	Scaffold	2019-11-06	WELB01	18068	566364							Illumina HiSeq	Chinese Academy of Agricultural Sciences	PRJNA543679	SAMN11774797
GCA_009618075.1	ASM961807v1	Bathycoccus sp. SAG1					SAG1			3337455	Contig	2019-11-07	VIAS01	12462								Illumina HiSeq	TARA Oceans	PRJNA549236	SAMN12077155
GCA_009618095.1	ASM961809v1	Bathycoccus sp. SAG2					SAG2			4521332	Contig	2019-11-07	VIAT01	16682								Illumina HiSeq	TARA Oceans	PRJNA549236	SAMN12077164
GCA_009618085.1	ASM961808v1	Bathycoccus sp. SAG3					SAG3			3460468	Contig	2019-11-07	VIAU01	16753								Illumina HiSeq	TARA Oceans	PRJNA549236	SAMN12077165
GCA_009618065.1	ASM961806v1	Bathycoccus sp. SAG4					SAG4			3808189	Contig	2019-11-07	VIAV01	19411								Illumina HiSeq	TARA Oceans	PRJNA549236	SAMN12077167
GCA_902505935.1	Tritex_Morex_Dovetail	Hordeum vulgare subsp. vulgare								4787920233	Scaffold	2019-11-07	CABWKO01	19379	1309391								IPK-Gatersleben	PRJEB34794	SAMEA6062054
GCA_009618055.1	ASM961805v1	Micromonas sp. SAG5					SAG5			957347	Contig	2019-11-07	VIAW01	2516								Illumina HiSeq	TARA Oceans	PRJNA549236	SAMN12077168
GCA_009618155.1	ASM961815v1	Micromonas sp. SAG6					SAG6			614822	Contig	2019-11-07	VIAX01	1837								Illumina HiSeq	TARA Oceans	PRJNA549236	SAMN12077170
GCA_009618165.1	ASM961816v1	Micromonas sp. SAG7					SAG7			609943	Contig	2019-11-07	VIAY01	7399								Illumina HiSeq	TARA Oceans	PRJNA549236	SAMN12077171
GCA_009618195.1	ASM961819v1	Micromonas sp. SAG8					SAG8			558822	Contig	2019-11-07	VIAZ01	6768								Illumina HiSeq	TARA Oceans	PRJNA549236	SAMN12077173
GCA_009618215.1	ASM961821v1	Ostreococcus sp. SAG10					SAG10			3514295	Contig	2019-11-07	VIBB01	32866								Illumina HiSeq	TARA Oceans	PRJNA549236	SAMN12077176
GCA_009618255.1	ASM961825v1	Ostreococcus sp. SAG11					SAG11			1583702	Contig	2019-11-07	VIBC01	16554								Illumina HiSeq	TARA Oceans	PRJNA549236	SAMN12077177
GCA_009618245.1	ASM961824v1	Ostreococcus sp. SAG12					SAG12			2758302	Contig	2019-11-07	VIBD01	36467								Illumina HiSeq	TARA Oceans	PRJNA549236	SAMN12077178
GCA_009618205.1	ASM961820v1	Ostreococcus sp. SAG9					SAG9			884776	Contig	2019-11-07	VIBA01	6240								Illumina HiSeq	TARA Oceans	PRJNA549236	SAMN12077175
GCA_900538005.1	BoeWGS1.0	Vitis riparia x Vitis cinerea								618346426	Scaffold	2019-11-08	UNRP01	3734	4255								CENTER FOR BIOTECHNOLOGY, BIELEFELD UNIVERSITY	PRJEB28084	SAMEA4881065
GCA_009650465.1	LANLv1	Picochlorum sp. BH-2019		NREL1						14391424	Contig	2019-11-12	WJEA01	1122049								PacBio RSII	Los Alamos National Lab	PRJNA558990	SAMN12509183
GCA_009663005.1	ASM966300v1	Actinidia chinensis			Hongyang			female		653926268	Chromosome	2019-11-14	VIGQ01	1433402	1433402							PacBio Sequel	Sichuan University	PRJNA549770	SAMN12097858
GCA_902651665.1	Tritex_Taestivum_CS	Triticum aestivum								15664085207	Scaffold	2019-11-14	CACRSF01	48307	2298841								IPK-Gatersleben	PRJEB34796	SAMEA6062055
GCA_902651645.1	Tritex_Tturgidum_zavitan	Triticum dicoccoides								11077690014	Scaffold	2019-11-14	CACRSD01	66667	1329708								IPK-Gatersleben	PRJEB32488	SAMEA6062056
GCA_000004075.3	Cucumber_9930_V3	Cucumis sativus			9930				Annotation submitted by The Cucumber Genome Initiative	224801081	Chromosome	2019-11-15	ACHR03	8937712	31125843							PacBio RSII; PacBio Sequel; 10X Genomics; Hi-C; Illumina	The Cucumber Genome Initiative	PRJNA33619	SAMN02953750	24012	24012
GCF_000004075.3	Cucumber_9930_V3	Cucumis sativus			9930				NCBI Cucumis sativus Annotation Release 102	224801081	Chromosome	2019-11-15	ACHR03	8937712	31125843	0.981083	0.953138	0.027945	0.00343938	0.0154772	eudicots_odb10	PacBio RSII; PacBio Sequel; 10X Genomics; Hi-C; Illumina	The Cucumber Genome Initiative	PRJNA33619	SAMN02953750	23999	20040	370
GCA_006381635.2	ASM638163v2	Hibiscus syriacus			Baekdansim		YM2019G1		Annotation submitted by Korea Research Institute of Bioscience and Biotechnology	1826769743	Scaffold	2019-11-18	VEPZ02	2560905	2560905							PacBio Sequel	Korea Research Institute of Bioscience and Biotechnology	PRJNA535386	SAMN11494363	82827	82827
GCF_006381635.1	ASM638163v2	Hibiscus syriacus			Baekdansim		YM2019G1		NCBI Hibiscus syriacus Annotation Release 100	1826769743	Scaffold	2019-11-18	VEPZ02	2560905	2560905	0.954428	0.408427	0.546002	0.00902837	0.0365434	eudicots_odb10	PacBio Sequel	Korea Research Institute of Bioscience and Biotechnology	PRJNA535386	SAMN11494363	106303	64995	31803
GCA_902498975.1	Morex_v2.0	Hordeum vulgare subsp. vulgare								4340662132	Chromosome	2019-11-18	CABVLW01	74912	624247919								IPK-Gatersleben	PRJEB34217	SAMEA5928514
GCA_005869975.1	AgR_To_v5	Trifolium repens			cv 'Crau'-derivative	S9				919695753	Chromosome	2019-11-22	VCDJ01	12081	54415314							Illumina HiSeq	AgResearch Ltd	PRJNA523044	SAMN11016253
GCF_009730915.1	TDr96_F1_v2_PseudoChromosome.rev07_lg8_w22 25.fasta	Dioscorea cayenensis subsp. rotundata			TDr96_F1				NCBI Dioscorea cayenensis subsp. rotundata Annotation Release 100	584153202	Chromosome	2019-11-25	BLBR01	139725	23441323	0.924289	0.861557	0.0627318	0.0500618	0.025649	liliopsida_odb10	Nanopore PromethION	Genetics and Breeding, Iwate Biotechnology Research Center	PRJDB8681	SAMD00039982	35061	24562	2576
GCA_009730915.2	TDr96_F1_v2_PseudoChromosome.rev07_lg8_w22 25.fasta	Dioscorea cayenensis subsp. rotundata			TDr96_F1					584153202	Chromosome	2019-11-25	BLBR01	139725	23441323							Nanopore PromethION	Genetics and Breeding, Iwate Biotechnology Research Center	PRJDB8681	SAMD00039982
GCA_009720215.1	ASM972021v1	Chlorella vulgaris		UTEX259						39134815	Scaffold	2019-11-28	VATW01	72113	497853							454; Illumina GAIIx; Illumina MiSeq	Chinese Academy of Sciences	PRJNA542209	SAMN11535055
GCA_009720205.1	ASM972020v1	Chlorella vulgaris		NJ-7						39080440	Scaffold	2019-11-28	VATV01	48348	937767							454; Illumina GAIIx	Chinese Academy of Sciences	PRJNA542208	SAMN11534441
GCA_009720345.1	FII_1.0	Fragaria iinumae					FII-19-9			240581984	Chromosome	2019-11-29	WJYP01	10669041	33980488							PacBio Sequel	School of Agriculture, Yunnan University	PRJNA544784	SAMN11855975
GCA_009725065.1	Urenif-v1	Utricularia reniformis					sample 14			304538963	Scaffold	2019-12-02	RWGZ01	160882	488004							Illumina MiSeq	UNESP-FCAV	PRJNA290588	SAMN03893229
GCF_009727055.1	ASM972705v1	Benincasa hispida			B227				NCBI Benincasa hispida Annotation Release 100	912951219	Chromosome	2019-12-03	WEIL01	144985	69945952	0.978504	0.963457	0.0150473	0.00429923	0.0171969	eudicots_odb10	Illumina	Chinese Academy of Agricultural Sciences	PRJNA430006	SAMN08364809	26068	21004	1075
GCA_009727055.1	ASM972705v1	Benincasa hispida			B227					912951219	Chromosome	2019-12-03	WEIL01	144985	69945952							Illumina	Chinese Academy of Agricultural Sciences	PRJNA430006	SAMN08364809
GCA_009725075.1	ASM972507v1	Coix aquatica			Daheishan					1615469127	Chromosome	2019-12-04	RZMS01	2241760	148397812							PacBio Sequel	Sichuan Agricultural University	PRJNA509097	SAMN10617848
GCA_902651935.1	araThaAn1v1	Arabidopsis thaliana							Annotation submitted by MAX PLANCK INSTITUTE FOR PLANT BREEDING RESEARCH	120129838	Scaffold	2019-12-05	CACRSJ01	8166377	23034411								MAX PLANCK INSTITUTE FOR PLANT BREEDING RESEARCH	PRJEB31147	SAMEA5751958	27195	27193	2
GCA_009746045.1	ASM974604v1	Mesostigma viride					NIES-296			441698809	Scaffold	2019-12-12	RPFO01	319906	2558729							PacBio RSII; Illumina; Bionano	Chinese Academy of Agricultural Sciences	PRJNA505414	SAMN10417482
GCA_009746105.1	ASM974610v1	Rhododendron williamsianum					RSF 1966-606		Annotation submitted by University of Washington	532293122	Chromosome	2019-12-13	QEFC01	14262	218828							Illumina HiSeq	University of Washington	PRJNA432092	SAMN08434804	23559	23548	11
GCA_009758035.1	Adlay_draft_genome_1.0	Coix lacryma-jobi var. ma-yuen			Johyun					1280016620	Scaffold	2019-12-16	WLYU01	310606	594251							PacBio RSII	Rural Development Administration	PRJNA573577	SAMN12817652
GCA_009757365.2	ASM975736v2	Lepidium campestre					EHA205			218996542	Scaffold	2019-12-16	WJSH01	2965	10252							Illumina MiSeq	Swedish University of Agricultural Sciences	PRJNA587432	SAMN13190922
GCA_902705575.1	Esub_Assebmy_complete	Ectocarpus sp. CCAP 1310/34								242239399	Scaffold	2019-12-17	CACSHI01	8040	510467								STATION BIOLOGIQUE DE ROSCOFF	PRJEB25230	SAMEA6359042
GCA_009761635.1	OrCoar_V1	Oryza coarctata					TKM-2016			569597242	Scaffold	2019-12-17	WLYV01	234518	1873351							Illumina HiSeq; Oxford Nanopore	National Bureau of Plant Genetic Resources, Pusa, IARI Campus, New Delhi-110012, India.	PRJNA396417	SAMN13182982
GCA_009763385.1	ASM976338v1	Coix lacryma-jobi var. lacryma-jobi			BJ					1731458735	Chromosome	2019-12-18	VDCT01	3121225	161246920							Illumina HiSeq; PacBio RSII; PacBio Sequel	CAU	PRJNA544872	SAMN11865572
GCA_009760825.1	ASM976082v1	Cucumis melo var. inodorus					Payzawat			386496850	Chromosome	2019-12-18	WNXB01	2168685	30543311							PacBio RSII	Xinjiang Academy of agricultural sciences	PRJNA491307	SAMN13258582
GCA_009761775.1	UNIPI_FiCari_1.0	Ficus carica			Dottato		GU2019			333439967	Chromosome	2019-12-18	VYVB01	823517	19846527							PacBio Sequel	University of Pisa	PRJNA565858	SAMN12770241
GCA_009771035.1	CNRS_Lalb_1.0	Lupinus albus			Amiga				Annotation submitted by White lupin genome	449991378	Chromosome	2019-12-20	WOCE01	8734267	17349171							Illumina HiSeq; PacBio Sequel; BioNano Genomics Iris	White lupin genome	PRJNA575804	SAMN12906581	41385	38255	26
GCF_009805555.1	ASM980555v1	Andrographis paniculata					CXL003		NCBI Andrographis paniculata Annotation Release 100	284308021	Contig	2019-12-27	WJEG01	5149272		0.963027	0.917025	0.0460017	0.0038693	0.033104	eudicots_odb10	PacBio Sequel	Guangxi Botanical Garden of Medicinal Plants	PRJNA549104	SAMN12076765	27712	24723	552
GCA_009805555.1	ASM980555v1	Andrographis paniculata					CXL003			284308021	Contig	2019-12-27	WJEG01	5149272								PacBio Sequel	Guangxi Botanical Garden of Medicinal Plants	PRJNA549104	SAMN12076765
GCA_009801145.1	ASM980114v1	Moringa oleifera								253870216	Scaffold	2019-12-27	JWZU01	2043	20504							Illumina HiSeq	National Centre for Biological Sciences, TIFR	PRJNA268707	SAMN03223843
GCA_009801155.1	ICFRI_Sandal_01	Santalum album				Kerala	Salb1			320306334	Contig	2019-12-27	WFLO01	7958								Illumina NextSeq	ICFRE	PRJNA422746	SAMN08195775
GCA_009801015.1	ASM980101v1	Silene noctiflora					OPL-1.1			2598314000	Scaffold	2019-12-27	VHZZ01	2786	59003							Illumina HiSeq	Colorado State University	PRJNA550146	SAMN12109243
GCA_009802035.1	Tritex_turgidum_zavitan	Triticum dicoccoides			Zavitan					11077513902	Scaffold	2019-12-27	WNHA01	66668	1329708							Illumina MiSeq; Illumina HiSeq	IPK Gatersleben	PRJNA577907	SAMN13041385
GCA_009805545.1	ASM980554v1	Oryza longistaminata					w11			371348348	Chromosome	2019-12-31	WNHE01	45317	33924873							Illumina HiSeq; PacBio RSII	South China Agricultural University	PRJNA545798	SAMN11931165
GCA_009822675.1	ASM982267v1	Solanum pinnatisectum			CGN17745					238941907	Contig	2019-12-31	RSCH01	328								Illumina HiSeq	ICAR-Central Potato Research Institute, Shimla	PRJNA501777	SAMN10345391
GCA_009812395.1	DU_Znig_v1	Zostera nigricaulis					DU_PH1			891077439	Scaffold	2019-12-31	VTZB01	192361	193755							Illumina NovaSeq; Oxford Nanopore MinION	Deakin University	PRJNA562570	SAMN12644862
GCA_009827175.1	ASM982717v1	Solanum tuberosum			MSH/14-112					724882420	Chromosome	2020-01-02		16372	59750494							Illumina NextSeq	Centre for Agricultural Bioinformatics (CABin), ICAR-IASRI, New Delhi	PRJNA565113	SAMN12734630
GCA_009827155.1	ASM982715v1	Solanum tuberosum			P8					724894007	Chromosome	2020-01-02		14783	59750444							Illumina NextSeq 500	Centre for Agricultural Bioinformatics (CABin), ICAR-IASRI, New Delhi	PRJNA565110	SAMN12734628
GCA_902705455.1	araThaC24v1	Arabidopsis thaliana							Annotation submitted by MAX PLANCK INSTITUTE FOR PLANT BREEDING RESEARCH	119225180	Scaffold	2020-01-03	CACSHJ01	4802170	23835907								MAX PLANCK INSTITUTE FOR PLANT BREEDING RESEARCH	PRJEB31147	SAMEA5751959	27029	27027	2
GCA_009932135.1	ASM993213v1	Morus alba			Kairyonezumigaeshi					246684829	Scaffold	2020-01-03	BHDU01	1697	2428							HiSeq2000	Division of Gene Research, Research Center for Human and Environmental Science, Shinshu University	PRJDB7137	SAMD00128848
GCA_009831015.1	Se404-851_v1	Picea engelmannii					Se404-851			24943568506	Scaffold	2020-01-03	WSFP01	17914	403791							Illumina HiSeq; 10X Genomics Chromium; Oxford Nanopore	BC Cancer Agency	PRJNA504036	SAMN10388286
GCA_009829735.1	ASM982973v1	Neopyropia yezoensis			RZ				Annotation submitted by Ocean University	107590730	Chromosome	2020-01-06	WMLA01	202496	34332347							Illumina HiSeq; PacBio RS; Hi-C	Ocean University	PRJNA589917	SAMN13316713	12940	12940
GCA_009829375.1	Os125827RS1	Oryza sativa			LIU XU::IRGC 109232-1					490154521	Chromosome	2020-01-06	WGGU01	29704550	29704550							PacBio Sequel; Illumina	University of Arizona	PRJNA577228	SAMN13021815
GCA_009829725.1	ASM982972v1	Oryza sativa			R600					395946912	Chromosome	2020-01-06	VYYU01	6440059	31697734							PacBio Sequel	Sichuan Agricultural University	PRJNA564911	SAMN12734271
GCA_009831255.1	Os117425RS1	Oryza sativa aromatic subgroup								380354188	Chromosome	2020-01-06	VYID01	17921520	17921520							PacBio Sequel; Illumina	University of Arizona	PRJNA565479	SAMN12748569
GCA_009831335.1	Os127652RS1	Oryza sativa aus subgroup								384203823	Chromosome	2020-01-06	VYIG01	27825079	27825079							PacBio Sequel; Illumina	University of Arizona	PRJNA565483	SAMN12748600
GCA_001952365.3	OsN22RS2	Oryza sativa aus subgroup			N 22::IRGC 19379-1 (IRGC 117534)					388175468	Chromosome	2020-01-06	LWDA02	14589500	14589500							PacBio	University of Arizona	PRJNA315689	SAMN04568482
GCA_009831355.1	Os125619RS1	Oryza sativa Indica Group								391869645	Chromosome	2020-01-06	VYIE01	30747645	30747645							PacBio Sequel; Illumina	University of Arizona	PRJNA565480	SAMN12748589
GCA_009831025.1	Os132424RS1	Oryza sativa Indica Group								392847014	Chromosome	2020-01-06	VXJI01	29604901	29604901							PacBio Sequel; Illumina	University of Arizona	PRJNA564763	SAMN12721963
GCA_009829395.1	Os127564RS1	Oryza sativa Indica Group								405399143	Chromosome	2020-01-06	VXJH01	27206337	27206337							PacBio Sequel; Illumina	University of Arizona	PRJNA564572	SAMN12715984
GCA_009831045.1	Os127742RS1	Oryza sativa Indica Group								394601903	Chromosome	2020-01-06	VYIB01	26007178	26007178							PacBio Sequel; Illumina	University of Arizona	PRJNA563359	SAMN12672924
GCA_009831295.1	Os127518RS1	Oryza sativa Indica Group								399249348	Chromosome	2020-01-06	VYIF01	21823919	21823919							PacBio Sequel; Illumina	University of Arizona	PRJNA565481	SAMN12748590
GCA_009830595.1	AzucenaRS1	Oryza sativa Japonica Group			Azucena					381570127	Chromosome	2020-01-06	PKQC01	22940949	22940949							PacBio; Illumina	University of Arizona	PRJNA424001	SAMN08217222
GCA_009831275.1	OS128077RS1	Oryza sativa tropical japonica subgroup								382007384	Chromosome	2020-01-06	VYIC01	22679302	22679302							PacBio Sequel; Illumina	University of Arizona	PRJNA564615	SAMN12718029
GCA_009831315.1	Os132278RS1	Oryza sativa tropical japonica subgroup								383243376	Chromosome	2020-01-06	VYIH01	11025322	11025322							PacBio Sequel; Illumina	University of Arizona	PRJNA565484	SAMN12748601
GCA_009835305.1	UM_IpPur_1.0	Ipomoea purpurea					Rausher_C			194325437	Scaffold	2020-01-09	VALG01	12551	15420							Illumina; PacBio	Penn State	PRJNA515629	SAMN11587612
GCA_000966675.3	WS77111_v2	Picea glauca								26571973267	Scaffold	2020-01-09	JZKD02	9736	161389							Illumina HiSeq; Illumina MiSeq; 10X Genomics Chromium	SMarTForests Consortium	PRJNA242552	SAMN02736787
GCA_010110895.2	Q903_v1	Picea sitchensis					Q903			20455103684	Scaffold	2020-01-09	SNQJ01	11426	56780							Illumina HiSeq; 10X Genomics GemCode; 10X Genomics Chromium; Oxford Nanopore	BC Cancer Agency	PRJNA304257	SAMN04296985
GCA_000411955.6	PG29_v5	Picea glauca					PG29			24621481849	Scaffold	2020-01-10	ALWZ05	7627	152589							Illumina HiSeq; Illumina MiSeq; 10X Genomics Chromium	The SMarTForests Project	PRJNA83435	SAMN01120252
GCA_009849805.1	ASM984980v1	Solanum ahanhuiri								828902572	Contig	2020-01-10	WBIA01	6477								Illumina HiSeq	McGill University	PRJNA556263	SAMN12684889
GCA_009849815.1	ASM984981v1	Solanum bukasovii								1144308148	Contig	2020-01-10	WBIB01	7628								Illumina HiSeq	McGill University	PRJNA556263	SAMN12684890
GCA_009849625.1	ASM984962v1	Solanum chaucha								790336793	Contig	2020-01-10	WBIC01	4796								Illumina HiSeq	McGill University	PRJNA556263	SAMN12684891
GCA_009849755.1	ASM984975v1	Solanum phureja								873028468	Contig	2020-01-10	WBHY01	6441								Illumina HiSeq	McGill University	PRJNA556263	SAMN12684887
GCA_009849905.1	ASM984990v1	Solanum stenotomum subsp. goniocalyx								770898988	Contig	2020-01-10	WBHX01	3927								Illumina HiSeq	McGill University	PRJNA556263	SAMN12684886
GCA_009849785.1	ASM984978v1	Solanum stenotomum subsp. stenotomum								944999932	Contig	2020-01-10	WBHZ01	5841								Illumina HiSeq	McGill University	PRJNA556263	SAMN12684888
GCA_009849745.1	ASM984974v1	Solanum tuberosum								1032424176	Contig	2020-01-10	WBIG01	1138								Illumina HiSeq	McGill University	PRJNA556263	SAMN12684895
GCA_009849705.1	ASM984970v1	Solanum tuberosum subsp. andigenum								841416273	Scaffold	2020-01-10	WBIE01	30780	121761							Illumina HiSeq; PacBio	McGill University	PRJNA556263	SAMN12684893
GCA_009849725.1	ASM984972v1	Solanum tuberosum subsp. andigenum								991109043	Contig	2020-01-10	WBIF01	4721								Illumina HiSeq	McGill University	PRJNA556263	SAMN12684894
GCA_009849645.1	ASM984964v1	Solanum x curtilobum								1207837434	Contig	2020-01-10	WBIH01	3176								Illumina HiSeq	McGill University	PRJNA556263	SAMN12684896
GCA_009849685.1	ASM984968v1	Solanum x juzepczukii								1002422951	Contig	2020-01-10	WBID01	7360								Illumina HiSeq	McGill University	PRJNA556263	SAMN12684892
GCA_901111285.1	Corrigiola_litoralis_v1	Corrigiola litoralis								304398433	Scaffold	2020-01-11	CAAKMY01	8258	9653								CENTER FOR BIOTECHNOLOGY, BIELEFELD UNIVERSITY	PRJEB25561	SAMEA104692679
GCA_900322205.1	ASM90032220v1	Kewa caespitosa								664628834	Scaffold	2020-01-11	ONZA01	2979	28527								CENTER FOR BIOTECHNOLOGY, BIELEFELD UNIVERSITY	PRJEB24909	SAMEA104692590
GCA_901111325.1	Limeum_aethiopicum_v1	Limeum aethiopicum								1153032719	Scaffold	2020-01-11	CAAKNC01	559	1802								CENTER FOR BIOTECHNOLOGY, BIELEFELD UNIVERSITY	PRJEB24908	SAMEA104692665
GCA_900322265.1	ASM90032226v1	Macarthuria australis								482889921	Scaffold	2020-01-11	ONZE01	1485	2620								CENTER FOR BIOTECHNOLOGY, BIELEFELD UNIVERSITY	PRJEB24906	SAMEA104692666
GCA_900322245.1	ASM90032224v1	Microtea debilis								475429113	Scaffold	2020-01-11	ONZC01	1286	2456								CENTER FOR BIOTECHNOLOGY, BIELEFELD UNIVERSITY	PRJEB24907	SAMEA104692675
GCA_900322385.1	ASM90032238v1	Pharnaceum exiguum								287973299	Scaffold	2020-01-11	ONZK01	9777	56812								CENTER FOR BIOTECHNOLOGY, BIELEFELD UNIVERSITY	PRJEB24886	SAMEA104692676
GCA_900322235.1	ASM90032223v1	Simmondsia chinensis								650120166	Scaffold	2020-01-11	ONZD01	1400	3091								CENTER FOR BIOTECHNOLOGY, BIELEFELD UNIVERSITY	PRJEB24905	SAMEA104692677
GCA_901111335.1	Spergula_arvensis_v1	Spergula arvensis								146121350	Scaffold	2020-01-11	CAAKNB01	466	1905								CENTER FOR BIOTECHNOLOGY, BIELEFELD UNIVERSITY	PRJEB25562	SAMEA104692678
GCA_005223365.2	ASM522336v2	Oryza meyeriana var. granulata				Menghai			Annotation submitted by South China Agricultural University	736774741	Scaffold	2020-01-14	SPHZ02	74130	64488131							Illumina HiSeq	South China Agricultural University	PRJNA527807	SAMN11160423	39549	39549
GCA_009866685.1	CFernv1.1	Ceratopteris richardii			Hn-n		Whitten #5841			4246321977	Scaffold	2020-01-14	WXVY01	3227	16242							Illumina	University of Florida	PRJNA511033	SAMN10622321
GCA_009866635.1	R_leonardi_Masurca_1	Rafflesia leonardi					Nickrent 5790			121494831	Scaffold	2020-01-14	VJXV01	451	483							Illumina HiSeq	Southern Illinois University	PRJNA552268	SAMN12185793
GCA_902726615.1	bol-D134-Reference	Brassica oleracea var. capitata								529919152	Scaffold	2020-01-15	CACVAK01	3591417	61740326								wang yong	PRJEB36072	SAMEA6455744
GCA_009887355.1	ASM988735v1	Solanum pinnatisectum			CGN17745					724557807	Chromosome	2020-01-16		1995	59728962							Illumina NextSeq	Centre for Agricultural Bioinformatics (CABin), ICAR-IASRI, New Delhi	PRJNA565112	SAMN12734629
GCA_009914875.1	OsIR64RS1	Oryza sativa			IR64 (IRRI)					387434309	Chromosome	2020-01-22	RWKJ01	7352909	7352909							PacBio Sequel; Illumina	University of Arizona	PRJNA509165	SAMN10564385
GCF_000309985.2	CAAS_Brap_v3.01	Brassica rapa			Chiifu-401-42				NCBI Brassica rapa Updated Annotation Release 103.20201202	352829610	Chromosome	2020-01-23	AENI03	1386548	28928902							PacBio RSII	Brassica rapa genome sequencing project, BraGSP	PRJNA59981	SAMN02981293	51589	41403	1869
GCA_000309985.3	CAAS_Brap_v3.01	Brassica rapa			Chiifu-401-42					352829610	Chromosome	2020-01-23	AENI03	1386548	28928902							PacBio RSII	Brassica rapa genome sequencing project, BraGSP	PRJNA59981	SAMN02981293
GCA_009928355.1	ASM992835v1	Chlorella sp. CH2018		CH2018						56831849	Contig	2020-01-24	VIYQ01	17989								Illumina HiSeq	Osmania University	PRJNA551084	SAMN12109778
GCA_009905375.1	ASM990537v1	Apium graveolens			Ventura				Annotation submitted by North China University of Science and Technology	3332577507	Chromosome	2020-01-28	WRXP01	790578	289786985							Illumina; PacBio; HiC; 10x	North China University of Science and Technology	PRJNA593940	SAMN13496595	1660	1660
GCA_010211805.1	ASM1021180v1	Phalaenopsis equestris								23302893	Contig	2020-01-29	AEIL01	486								454 GS-FLX	Molecular genetics lab, Department of Life Sciences, NCKU	PRJNA53913	SAMN13870363
GCA_010134655.1	ASM1013465v1	Fragaria nilgerrensis					YN2017-HM1			270303199	Chromosome	2020-02-04	WPAB01	9793045	38307961							PacBio; Illumina HiSeq	Shenyang Agricultural University	PRJNA592576	SAMN13430080
GCA_010119995.1	ASM1011999v1	Papaver somniferum			Roxanne					2637752765	Chromosome	2020-02-04		1838815	252943167							Illumina	University of Calgary	PRJNA508405	SAMN10524692
GCA_010119955.1	ASM1011995v1	Papaver somniferum			Roxanne					190070007	Chromosome	2020-02-04		2739586	190070007							Illumina	University of Calgary	PRJNA508405	SAMN10524692
GCA_010127505.1	ASM1012750v1	Solanum tuberosum			Dihaploid 'C-13'					772252986	Complete Genome	2020-02-04	QNVN01	14516	61089951							Illumina NextSeq 500	ICAR-Central Potato Research Institute, Shimla, HP, India	PRJNA438035	SAMN08689152
GCA_001835785.2	NAFU_Zjuj_v2.0	Ziziphus jujuba			Junzao					362583438	Chromosome	2020-02-05	LPXJ02	2172811	4375035							PacBio Sequel	Jujube genome sequencing	PRJNA306374	SAMN04349627
GCA_010261695.1	La_Amiga3.1	Lupinus albus			Amiga		GWH2020		Annotation submitted by Fujian Agriculture and Forestry University	558896430	Chromosome	2020-02-06	JAAEJY01	1656916	18661206							PacBio RSII; Illumina	Fujian Agriculture and Forestry University	PRJNA592024	SAMN12501103	48718	47603
GCA_011170005.1	CME10DT assembly	Cyanidioschyzon merolae		10D-T						16248422	Contig	2020-02-06	BLLC01	17785								Illumina HiSeq	Life Sciences, Graduate School of Arts and Sciences, University of Tokyo	PRJDB9174	SAMD00200571
GCA_010725195.1	CMEGT assembly	Cyanidioschyzon merolae		GT						16233476	Contig	2020-02-06	BLLD01	17500								Illumina HiSeq	Life Sciences, Graduate School of Arts and Sciences, University of Tokyo	PRJDB9174	SAMD00200570
GCA_010721995.1	DLO_r1.1	Diospyros lotus			Kunsenshi					945758782	Contig	2020-02-07	BEWH01	653513								PacBio RS II	Kazusa DNA Research Institute	PRJDB6364	SAMD00094577
GCA_010725405.1	RSAskr_r1.0	Raphanus sativus			Okute-Sakurajima					768106291	Contig	2020-02-07	BLLE01	506861								PacBio Sequel	Kazusa DNA Research Institute	PRJDB9233	SAMD00201348
GCA_007115665.2	SEGI.2.0	Sequoiadendron giganteum					SEGI21			8124394480	Chromosome	2020-02-07	VCHN02	318189	690549816							Illumina HiSeq; Oxford Nanopore; Dovetail Chicago and HiC	Johns Hopkins University	PRJNA541481	SAMN11640747
GCA_007449985.2	ASM744998v2	Desmodesmus armatus					SE107			116304009	Contig	2020-02-10	VIIQ02	341806								PacBio	National Renewable Energy Laboratory	PRJNA540980	SAMN11569667
GCA_902712375.1	D_dumetorum_v1.0	Dioscorea dumetorum								485115345	Contig	2020-02-10	CACTHL01	3190870									CENTER FOR BIOTECHNOLOGY, BIELEFELD UNIVERSITY	PRJEB35039	SAMEA6108219
GCA_010389155.1	C_canadensis_v1	Erigeron canadensis					Cc75			426223753	Chromosome	2020-02-11	WJPJ01	1620735	45539152							PacBio; Illumina; Hi-C	Agriculture and Agrifood Canada	PRJNA586872	SAMN13170886
GCA_010458925.1	ASM1045892v1	Hevea brasiliensis			GT1				Annotation submitted by South China Agricultural University	1473451759	Chromosome	2020-02-12	JAAGAX01	152719	87430961							PacBio RS	South China Agricultural University	PRJNA587314	SAMN13189424	44146	44146
GCA_902728155.2	Merr_genes	Microthlaspi erraticum							Annotation submitted by Senckenberg Biodiversity and Climate Research Center, Frankfurt am Main	170422779	Scaffold	2020-02-13	CACVBM02	323264	377745								Senckenberg Biodiversity and Climate Research Center, Frankfurt am Main	PRJEB35998	SAMEA6449025	49935	49768	167
GCA_010577795.1	ASM1057779v1	Isatis tinctoria					I672			293865481	Chromosome	2020-02-14	VHIU01	1176212	36165591							PacBio Sequel	Isatis indigotica	PRJNA549758	SAMN12097857
GCA_010665285.1	ASM1066528v1	Linum bienne					15003			293578849	Scaffold	2020-02-14	QMEG01	106843	383912							Illumina HiSeq	Gansu Academy of Agricultural Sciences	PRJNA449140	SAMN08888090
GCA_010665265.1	ASM1066526v1	Linum usitatissimum			Heiya 14		93007-15-8			303684769	Scaffold	2020-02-14	QMEH01	258485	699937							Illumina HiSeq	Gansu Academy of Agricultural Sciences	PRJNA449140	SAMN08888089
GCA_010646915.1	ASM1064691v1	Tetratostichococcus sp. P1					P1			51992686	Contig	2020-02-14	JAAIKU01	6365								IonTorrent	University Technology Malaysia	PRJNA596012	SAMN13611422
GCA_900174645.1	Sal_scaffold_v2	Sonneratia alba								207167948	Scaffold	2020-02-19	FWPY01	4012752	5523186								Zhang Zhang	PRJEB8424	SAMEA103941921
GCA_900003875.1	sa_scaffold	Sonneratia alba								205277765	Scaffold	2020-02-19	CEMA01	24710	3638103								Zhang Zhang	PRJEB8424	SAMEA3249777
GCA_900006705.1	sca	Sonneratia caseolaris								207934454	Scaffold	2020-02-19	CXYZ01	39970	1634333								Zhang Zhang	PRJEB10300	SAMEA3502868
GCA_010909165.1	ASM1090916v1	Anthoceros angustus								119348994	Scaffold	2020-02-20	VJWM01	796643	1092075							Oxford Nanopore PromethION	Institute of Botany, Chinese Academy of Sciences	PRJNA543716	SAMN11775617
GCA_010909725.1	ASM1090972v1	Picochlorum sp. 'celeri'								27430220	Scaffold	2020-02-20	JAACMV01	1125495	1163840							PacBio Sequel; Illumina HiSeq	Synthetic Genomics	PRJNA598876	SAMN13721886
GCA_003260635.2	B_cretica_B_v2	Brassica cretica					PFS-001/15		Annotation submitted by University of Exeter	208273182	Scaffold	2020-02-21	QGKW02	18311	21769174							Illumina HiSeq	University of Exeter	PRJNA470925	SAMN09112367	45891	45891
GCA_003260695.2	B_cretica_D_v2	Brassica cretica					PFS-102/07		Annotation submitted by University of Exeter	202548557	Scaffold	2020-02-21	QGKY02	12730	21937562							Illumina HiSeq	University of Exeter	PRJNA470925	SAMN09112369	44861	44861
GCA_003349995.2	Gmax_ZH13_v2.0	Glycine max			Zhonghuang 13					1010712318	Chromosome	2020-02-21	QKRT02	17978897	51952677							PacBio; Illumina; Bionano	Institute of Genetics and Developmental Biology , Chinese Academy of Science	PRJNA475162	SAMN09379531
GCA_010883175.1	Longicalyx_V5.0	Gossypium longicalyx			F1					1190210753	Chromosome	2020-02-21	JAAGAT01	28545589	95878146							PacBio Sequel; Oxford Nanopore MinION	NCGR	PRJNA420071	SAMN08106063
GCA_000181215.3	PDK50	Phoenix dactylifera			Khalas			female		854663504	Chromosome	2020-02-21	ACYX03	114381	1449885							PacBio RSII; Illumina HiSeq; 10X Genomics	Weill Cornell Medical College in Qatar	PRJNA40349	SAMN02981245
GCA_009797565.1	Osativa_Kitaake_v2.0	Oryza sativa Japonica Group			Kitaake				Annotation submitted by DOE Joint Genome Institute	381570803	Chromosome	2020-02-25	POTR01	1399679	1515820							PACBIO RSII; Illumina MISeq; HISeq-1Tb; HISeq x10; ABI 3730XL	DOE Joint Genome Institute	PRJNA448171	SAMN08824567	35533	35533
GCA_011022345.1	ASM1102234v1	Populus alba x Populus glandulosa					Beijing Shi			415529565	Contig	2020-02-26	SMNX01	379730								Illumina HiSeq	Chinese Academy of Forestry	PRJNA526157	SAMN11094868
GCA_011037025.1	Aha_ha_2.0	Arabidopsis halleri subsp. halleri				PL22-1A				173971327	Scaffold	2020-02-27	JAAEDN01	12067	254442							Illumina; PacBio	University of Lille	PRJNA495003	SAMN12249322
GCA_011037825.1	ASM1103782v1	Carya cathayensis			Cca					706397096	Scaffold	2020-02-27	QGSO01	311384	1223633							Illumina HiSeq PacBio	Zhejiang A&F University	PRJNA435846	SAMN08605387
GCA_011037805.1	ASM1103780v1	Carya illinoinensis			Cil					651237563	Scaffold	2020-02-27	QGSP01	80695	1067362							Illumina HiSeq PacBio	Zhejiang A&F University	PRJNA435846	SAMN08605479
GCA_011038535.1	ASM1103853v1	Phyllostachys edulis					ICBR2013			1908065318	Scaffold	2020-02-27	WJQQ01	88769	701829							Illumina HiSeq	International center for bamboo and rattan	PRJNA587014	SAMN13174502
GCA_011037095.1	Chardonnay04	Vitis vinifera			Chardonnay	California	FPS 04			605090359	Scaffold	2020-02-27	JAAFCG01	1240368	24528013							PacBio RSII	University of California, Irvine	PRJNA550461	SAMN12130050
GCA_011039315.1	ASM1103931v1	Vitis labrusca			concord		PI588077			570617295	Scaffold	2020-02-28	JAAKHE01	26099	465734							Illumina	Cornell University	PRJNA606024	SAMN14112269
GCA_900006205.1	EF_Genome	Eperua falcata								252364908	Contig	2020-02-29	CWNJ01	1111									INRA Avignon	PRJEB9879	SAMEA3485154
GCA_011066525.1	CUHK_Asin_1.0	Aquilaria sinensis					Hc-2019			783886958	Scaffold	2020-03-06	VZPZ01	60210	87672018							Illumina HiSeq	The Chinese University of Hong Kong	PRJNA534170	SAMN12777232
GCF_010389155.1	C_canadensis_v1	Erigeron canadensis					Cc75		NCBI Erigeron canadensis Annotation Release 100	426223753	Chromosome	2020-03-09	WJPJ01	1620735	45539152	0.977644	0.941101	0.0365434	0.00343938	0.0189166	eudicots_odb10	PacBio; Illumina; Hi-C	Agriculture and Agrifood Canada	PRJNA586872	SAMN13170886	33472	28703	1425
GCA_900174615.1	Ama_scaffold_v2	Avicennia marina subsp. marina								458310972	Scaffold	2020-03-09	FWPX01	2226468	2339679								Zhang Zhang	PRJEB8422	SAMEA103941920
GCA_900003535.1	am_scaffold	Avicennia marina subsp. marina								477738001	Scaffold	2020-03-09	CELY01	8253	724893								Zhang Zhang	PRJEB8422	SAMEA3249315
GCF_011075055.1	CATAS_Mindica_2.1	Mangifera indica			Alphonso				NCBI Mangifera indica Annotation Release 100	391961648	Chromosome	2020-03-10	JAAHBS01	3579047	17652500	0.996131	0.790198	0.205933	0.00128977	0.00257954	eudicots_odb10	Pacbio Sequel II	Beijing Institute of Genomics, Chinese Academy of Sciences	PRJNA487154	SAMN09899728	38372	32071	2618
GCA_011075055.1	CATAS_Mindica_2.1	Mangifera indica			Alphonso					391961648	Chromosome	2020-03-10	JAAHBS01	3579047	17652500							Pacbio Sequel II	Beijing Institute of Genomics, Chinese Academy of Sciences	PRJNA487154	SAMN09899728
GCA_902824885.1	Qing	Raphanus sativus								440317669	Chromosome	2020-03-13	CADDZY01	8847209	43617977								Hubei Academy of Agricultural Sciences	PRJEB37015	SAMEA6601836
GCA_902810675.1	Triticum_aestivum_weebil_EIv1	Triticum aestivum								14201394229	Scaffold	2020-03-13	CADDYO01	18066	68455								EI	PRJEB35709	SAMEA6374024
GCA_902810655.1	Triticum_aestivum_Claire_EIv1.1	Triticum aestivum								14299452461	Scaffold	2020-03-13	CADDYM01	15845	71038								EI	PRJEB35709	SAMEA6374020
GCA_902810645.1	Triticum_aestivum_Cadenza_EIv1.1	Triticum aestivum								14084090480	Scaffold	2020-03-13	CADDYN01	15352	84866								EI	PRJEB35709	SAMEA6374022
GCA_902810685.1	Triticum_aestivum_Robigus_EIv1.1	Triticum aestivum								14471382917	Scaffold	2020-03-13	CADDYY01	14681	78465								EI	PRJEB35709	SAMEA6374021
GCA_902810665.1	Triticum_aestivum_Paragon_EIv1.1	Triticum aestivum								14444803081	Scaffold	2020-03-13	CADDYP01	13193	71228								EI	PRJEB35709	SAMEA6374023
GCA_011386875.1	ASM1138687v1	Ceratopteris richardii			Hn-n					3034494	Scaffold	2020-03-16	WXVS01	97182	97182							PacBio RSII	University of Florida	PRJNA511033	SAMN10638562
GCA_011319375.1	MpmSA2_1.0	Marchantia polymorpha subsp. montivagans				Sarek	MpmSA2			224785171	Contig	2020-03-16	JAACYK01	589828								PacBio Sequel	Uppsala University	PRJNA576577	SAMN12998426
GCA_011319315.1	MppBR5_1.0	Marchantia polymorpha subsp. polymorpha				Broesarp	MppBR5			222245864	Contig	2020-03-16	JAACYJ01	368251								PacBio Sequel	Uppsala University	PRJNA576577	SAMN12999130
GCA_011114355.1	ASM1111435v1	Carex littledalei					C.B.Clarke		Annotation submitted by Tibet Academy of Agricultural and Animal Sciences	373852675	Chromosome	2020-03-17	SWLB01	2548827	14605534							PacBio Sequel	Tibet Academy of Agricultural and Animal Sciences	PRJNA540106	SAMN11521864	22441	22441
GCA_011316045.1	ASM1131604v1	Picochlorum costavermella		RCC4223						14533975	Scaffold	2020-03-17	WKLD01	691049	691353							PacBio RSII; Illumina MiSeq	CNRS	PRJNA389600	SAMN13264383
GCA_007844105.2	ASM784410v2	Rhamnella rubrinervis				Xishuangbanna	BYM		Annotation submitted by Lanzhou University	245347936	Chromosome	2020-03-20	VOIH02	3075000	18840787							Oxford Nanopore GridION	Lanzhou University	PRJNA554263	SAMN12217163	27364	27165
GCF_902167145.1	Zm-B73-REFERENCE-NAM-5.0	Zea mays			B73				NCBI Zea mays Annotation Release 103	2182075994	Chromosome	2020-03-21	CABHLF01	47037903	226353449	0.979167	0.828227	0.15094	0.00388072	0.0169526	poales_odb10		MaizeGDB	PRJEB32225	SAMEA5569141	49897	34337	5194
GCA_902167145.1	Zm-B73-REFERENCE-NAM-5.0	Zea mays			B73					2182075994	Chromosome	2020-03-21	CABHLF01	47037903	226353449								MaizeGDB	PRJEB32225	SAMEA5569141
GCA_902167075.1	Zm-B97-REFERENCE-NAM-1.0	Zea mays			B97					2193119567	Chromosome	2020-03-21	CABHLJ01	49888411	220287990								MaizeGDB	PRJEB31061	SAMEA5313298
GCA_902167005.1	Zm-NC350-REFERENCE-NAM-1.0	Zea mays			NC350					2290503892	Chromosome	2020-03-21	CABHKU01	49071148	223168870								MaizeGDB	PRJEB31061	SAMEA5313316
GCA_902166965.1	Zm-P39-REFERENCE-NAM-1.0	Zea mays			P39					2138709147	Chromosome	2020-03-21	CABHKT01	35863069	223950520								MaizeGDB	PRJEB31061	SAMEA5313320
GCA_902167375.1	Zm-Ms71-REFERENCE-NAM-1.0	Zea mays			MS71					2214047242	Chromosome	2020-03-21	CABHMA01	31976453	227125645								MaizeGDB	PRJEB31061	SAMEA5313315
GCA_902167175.1	Zm-M37W-REFERENCE-NAM-1.0	Zea mays			M37W					2192403321	Chromosome	2020-03-21	CABHLN01	31762608	223936128								MaizeGDB	PRJEB31061	SAMEA5313313
GCA_902167085.1	Zm-HP301-REFERENCE-NAM-1.0	Zea mays			Hp301					2140953885	Chromosome	2020-03-21	CABHLG01	31434336	221904911								MaizeGDB	PRJEB31061	SAMEA5313307
GCA_902167095.1	Zm-CML322-REFERENCE-NAM-1.0	Zea mays			CML322					2219249226	Chromosome	2020-03-21	CABHLK01	30550178	220372307								MaizeGDB	PRJEB31061	SAMEA5313305
GCA_902167205.1	Zm-Tx303-REFERENCE-NAM-1.0	Zea mays			Tx303					2215809567	Chromosome	2020-03-21	CABHLQ01	28016142	222495651								MaizeGDB	PRJEB31061	SAMEA5313321
GCA_902167115.1	Zm-Ki11-REFERENCE-NAM-1.0	Zea mays			KI11					2273842682	Chromosome	2020-03-21	CABHLH01	27572191	224835472								MaizeGDB	PRJEB31061	SAMEA5313310
GCA_902166995.1	Zm-M162W-REFERENCE-NAM-1.0	Zea mays			M162W					2184328883	Chromosome	2020-03-21	CABHKW01	27344863	220488818								MaizeGDB	PRJEB31061	SAMEA5313312
GCA_902167025.1	Zm-CML333-REFERENCE-NAM-1.0	Zea mays			CML333					2231258642	Chromosome	2020-03-21	CABHKV01	26297206	222701628								MaizeGDB	PRJEB31061	SAMEA5313306
GCA_902167015.1	Zm-Oh43-REFERENCE-NAM-1.0	Zea mays			OH43					2176495488	Chromosome	2020-03-21	CABHLC01	25529732	221912222								MaizeGDB	PRJEB31061	SAMEA5313318
GCA_902167165.1	Zm-Mo18W-REFERENCE-NAM-1.0	Zea mays			Mo18W					2223232620	Chromosome	2020-03-21	CABHLO01	25023746	224680915								MaizeGDB	PRJEB31061	SAMEA5313314
GCA_902167035.1	Zm-NC358-REFERENCE-NAM-1.0	Zea mays			NC358					2227419732	Chromosome	2020-03-21	CABHKZ01	23501583	222100525								MaizeGDB	PRJEB31061	SAMEA5313317
GCA_902167135.1	Zm-CML69-REFERENCE-NAM-1.0	Zea mays			CML69					2224898283	Chromosome	2020-03-21	CABHLI01	21244100	226273436								MaizeGDB	PRJEB31061	SAMEA5313300
GCA_902167065.1	Zm-Il14H-REFERENCE-NAM-1.0	Zea mays			Il14H					2124542321	Chromosome	2020-03-21	CABHKY01	19062462	223857433								MaizeGDB	PRJEB31061	SAMEA5313308
GCA_902167045.1	Zm-Ky21-REFERENCE-NAM-1.0	Zea mays			Ky21					2171651705	Chromosome	2020-03-21	CABHKS01	18793377	221986573								MaizeGDB	PRJEB31061	SAMEA5313311
GCA_902167105.1	Zm-Ki3-REFERENCE-NAM-1.0	Zea mays			KI3					2215855242	Chromosome	2020-03-21	CABHLL01	14857510	228339938								MaizeGDB	PRJEB31061	SAMEA5313309
GCA_902166955.1	Zm-Oh7B-REFERENCE-NAM-1.0	Zea mays			OH7B					2164755757	Chromosome	2020-03-21	CABHLB01	12819092	222353691								MaizeGDB	PRJEB31061	SAMEA5313319
GCA_902167185.1	Zm-Tzi8-REFERENCE-NAM-1.0	Zea mays			TZI8					2271025286	Chromosome	2020-03-21	CABHLP01	11081629	220598948								MaizeGDB	PRJEB31061	SAMEA5313322
GCA_902373975.1	Zm-CML52-REFERENCE-NAM-2.1	Zea mays			CML52					2307686232	Chromosome	2020-03-21	CABKOH01	11020605	225958827								MaizeGDB	PRJEB31061	SAMEA5313299
GCA_902166975.1	Zm-CML247-REFERENCE-NAM-1.0	Zea mays			CML247					2214752841	Chromosome	2020-03-21	CABHLA01	10969892	223678272								MaizeGDB	PRJEB31061	SAMEA5313303
GCA_902167055.1	Zm-CML103-REFERENCE-NAM-1.0	Zea mays			CML103					2162442623	Chromosome	2020-03-21	CABHLD01	10773667	221308803								MaizeGDB	PRJEB31061	SAMEA5313301
GCA_902167155.1	Zm-CML228-REFERENCE-NAM-1.0	Zea mays			CML228					2300771431	Chromosome	2020-03-21	CABHLM01	9503937	229448496								MaizeGDB	PRJEB31061	SAMEA5313302
GCA_902166985.1	Zm-CML277-REFERENCE-NAM-1.0	Zea mays			CML277					2190797087	Chromosome	2020-03-21	CABHKX01	6154417	218948973								MaizeGDB	PRJEB31061	SAMEA5313304
GCA_011766145.1	Lacustris_1.0	Haematococcus lacustris		NIES-144					Annotation submitted by Kyoto University	171794631	Scaffold	2020-03-23	BLLF01	5283	38941							Illumina HiSeq	Kyoto University	PRJDB8952	SAMD00192397	33499	28279
GCA_902602495.3	Esub_Assebmy2	Ectocarpus sp. CCAP 1310/34		Bft15b					Annotation submitted by STATION BIOLOGIQUE DE ROSCOFF	242356113	Scaffold	2020-03-23	CACKRE03	11922	115928								STATION BIOLOGIQUE DE ROSCOFF	PRJEB25230	SAMEA104653772	25595	25594
GCA_002220415.3	Triticum_4.0	Triticum aestivum			Chinese Spring				Annotation submitted by Johns Hopkins University	15418291444	Chromosome	2020-03-24	NMPL03	231360	759201949							Illumina; PacBio	Johns Hopkins University	PRJNA392179	SAMN07284949	112807	107625	3472
GCA_003260655.2	B_cretica_A_v2	Brassica cretica					PFS-1207/04		Annotation submitted by University of Exeter	332349879	Scaffold	2020-03-24	QGKV02	25510	36085697							Illumina HiSeq	University of Exeter	PRJNA470925	SAMN09112366	63131	63131
GCA_003260675.2	B_cretica_D_v2	Brassica cretica					PFS-109/04		Annotation submitted by University of Exeter	288739113	Scaffold	2020-03-24	QGKX02	25739	31308560							Illumina HiSeq	University of Exeter	PRJNA470925	SAMN09112368	62722	62722
GCA_011745845.1	SNU_ECW_1.0	Capsicum annuum			ECW				Annotation submitted by Seoul National University	2879589612	Scaffold	2020-03-25	VYZY01	120344	385479							Illumina HiSeq; Illumina NovaSeq	Seoul National University	PRJNA223222	SAMN12612368	36937	36937
GCA_011745865.1	SNU_SF_1.0	Capsicum annuum			SF				Annotation submitted by Seoul National University	2882417764	Scaffold	2020-03-25	VYZZ01	116080	418073							Illumina HiSeq; Illumina NovaSeq	Seoul National University	PRJNA223222	SAMN12612367	36854	36854
GCA_011696235.1	ASM1169623v1	Quercus mongolica				a wild type in Shenyang	Qm_2020SYAU			809993317	Chromosome	2020-03-25	JAAMOV01	2446788	66735633							PacBio Sequel	Shenyang Agricultural University	PRJNA609556	SAMN14113687
GCA_011799765.1	ASM1179976v1	Nymphaea thermarum					RP0033	hermaphrodite	Annotation submitted by Harvard University	368003157	Scaffold	2020-03-31	JAANDH01	101860	275242							Illumina HiSeq	Harvard University	PRJNA508901	SAMN10232690	25461	25461
GCA_011762645.1	UTNaro_melon_Harukei-3_ver1.40	Cucumis melo			Harukei-3					373882778	Chromosome	2020-04-01	JAAFGR01	8252323	30036644							Oxford Nanopore MinION; Bionano Irys; Illumina Hiseq paired-end; Illumina Hiseq mate pair; PacBio RSII	National Agriculture and Food Research Organization	PRJNA603125	SAMN13920780
GCA_011799875.1	ASM1179987v1	Thinopyrum elongatum					D-3458			4634136514	Chromosome	2020-04-01	JAAAXO01	2152584	625473173							Illumina HiSeq; PacBio Sequel	Shandong Agricultural University	PRJNA540081	SAMN11521420
GCA_902728035.1	Apium_graveolens	Apium graveolens Rapaceum Group								3332579003	Scaffold	2020-04-02	CACVNY01	790578	289786985								North China University of Science and Technology	PRJEB36136	SAMEA6463266
GCA_012071895.1	ASM1207189v1	Benincasa hispida					CXJ-2019			910653235	Scaffold	2020-04-06	JAAKGY01	98670	3185805							Illumina HiSeq 2500	Zhejiang Academy of Agricultural Sciences	PRJNA602371	SAMN13893357
GCA_012180865.1	renseq_pacbio_GoldenPromise_v3	Hordeum vulgare subsp. vulgare			Golden Promise					10245194	Contig	2020-04-06	SJRV01	11359								PacBio RSII	The Sainsbury Laboratory	PRJNA523807	SAMN10987591
GCA_012064385.1	Puccinellia tenuiflora refer 1.0	Puccinellia tenuiflora								1107144260	Scaffold	2020-04-06	QRDG01	265975	950411							PacBio; Illumina	Northeast Normal University	PRJNA483847	SAMN09469591
GCA_000763605.2	ASM76360v2	Castanea mollissima			Vanuxem				Annotation submitted by Clemson University Genomics Institute	725180808	Scaffold	2020-04-08	JRKL02	96742	101575							Illumina; 454; PacBio	Clemson University Genomics Institute	PRJNA46687	SAMN02640765	30820	30820
GCA_001483825.3	B10v3	Cucumis sativus			Borszczagowski		B10			342173803	Contig	2020-04-08	LKUO03	857970								PacBio; Illumina HiSeq	PCC Genomics - Polish Consortium of Cucumber Genome Sequencing	PRJNA296786	SAMN04103735
GCA_012184465.1	renseq_pacbio_CI16153_v3	Hordeum vulgare subsp. vulgare			CI16153					84045158	Contig	2020-04-08	WMLK01	6342								PacBio RSII	The Sainsbury Laboratory	PRJNA523805	SAMN10987581
GCA_011764405.2	ASM1176440v2	Oryza sativa Indica Group			IR64					366593987	Scaffold	2020-04-08	BLLQ01	118576	25799894							MinION; Illumina	Breeding Informatics Research Unit, Division of Basic Research, Institute of Crop Science, NARO	PRJDB8810	SAMD00190731
GCA_012274505.1	ASM1227450v1	Galium porrigens var. tenue								434509153	Scaffold	2020-04-13	JAAGWI01	1700	1922							Illumina NextSeq	Dylan Burge Biodiversity Consulting	PRJNA484218	SAMN09761870
GCA_012273945.1	ASM1227394v1	Macrocystis pyrifera				Peruvian	MGC001			409091383	Contig	2020-04-13	JAALFD01	2573								Illumina HiSeq 4000; Nanopore GridIon X5	Laboratory of Mycology and Biotechnology UNALM	PRJNA605694	SAMN14074449
GCA_012295205.1	ASM1229520v1	Luffa aegyptiaca					SO3			689798048	Contig	2020-04-14	JAAVXE01	578616								PacBio RSII	National Center for Genetic Engineering and Biotechnology (BIOTEC)	PRJNA614596	SAMN14489998
GCA_012295165.1	ASM1229516v1	Asparagus setaceus			Pyramidalis					710151787	Chromosome	2020-04-15	WHSE01	1367059	84132103							Oxford Nanopore GridION	Henan Normal University	PRJNA564485	SAMN12753664
GCA_902829175.1	FRAX01-0.1	Fraxinus angustifolia subsp. angustifolia								692628711	Contig	2020-04-15	CADEPF01	3264									QMUL	PRJEB20151	SAMEA6544786
GCA_902829195.1	FRAX04-0.1	Fraxinus dipetala								586418090	Contig	2020-04-15	CADEPD01	4042									QMUL	PRJEB20151	SAMEA6544792
GCA_902829145.1	FRAX05-0.1	Fraxinus latifolia								720060616	Contig	2020-04-15	CADEPB01	2755									QMUL	PRJEB20151	SAMEA6544797
GCA_902829205.1	FRAX08-0.1	Fraxinus paxiana								627817371	Contig	2020-04-15	CADEPE01	2646									QMUL	PRJEB20151	SAMEA6544801
GCA_902829185.1	FRAX03-0.1	Fraxinus pennsylvanica								700871764	Contig	2020-04-15	CADEPG01	2830									QMUL	PRJEB20151	SAMEA6544802
GCA_902829155.1	FRAX10-0.1	Fraxinus pennsylvanica								760972393	Contig	2020-04-15	CADEPC01	2079									QMUL	PRJEB20151	SAMEA6544804
GCA_012295215.1	ASM1229521v1	Luffa acutangula					AG-4			735530355	Chromosome	2020-04-15	JAATNF01	110403	47609564							PacBio RSII	National Center for Genetic Engineering and Biotechnology (BIOTEC)	PRJNA614596	SAMN14433559
GCA_012295225.1	ASM1229522v1	Ostreococcus mediterraneus					BCC125000			13861019	Scaffold	2020-04-15	WMKK01	235059	800924							PacBio RSII; Illumina HiSeq	CNRS	PRJNA407277	SAMN13292145
GCA_012295235.1	ASM1229523v1	Primulina huaijiensis					GDHJ02			469801272	Chromosome	2020-04-15	JAARMK01	92058	23770117							Illumina HiSeq	scbg	PRJNA532462	SAMN05511435
GCA_012349055.1	Tieton_10x	Prunus avium			Tieton					280311958	Scaffold	2020-04-15	VTVB01	76157	2484565							10X Genomics; Illumina HiSeq	Shandong Institute of Pomology	PRJNA503752	SAMN10373441
GCA_902806635.1	CM05836_v1.1	Digitaria exilis								716471022	Chromosome	2020-04-16		77753	40393928								KAUST Centre of Desert Agriculture	PRJEB36539	SAMEA6542037
GCA_012490785.1	MSU_Enin_2.1	Eragrostis nindensis			2366		JP_En_410063_0001			986199717	Contig	2020-04-17	JAAXCT01	520980								PacBio	Michigan State University	PRJNA622516	SAMN14518451
GCA_012431665.1	SLYMIC	Solanum lycopersicum			Micro-Tom					812522230	Chromosome	2020-04-17	JAAXDC01	3383282	65982409							PacBio RSII; Illumina HiSeq (chromium 10X); Bionano optical mapping	INPT	PRJNA553986	SAMN12253553
GCA_902850255.1	pseudohap_a_tetraploid	Arabidopsis arenosa								212810679	Scaffold	2020-04-22	CADHRU01	2276	2387								JOHN INNES CENTRE, NORWICH, UK.	PRJEB37828	SAMEA6718917
GCA_902837555.1	FRAX13-0.1	Fraxinus velutina								652299147	Contig	2020-04-22	CADFUY01	2997									QMUL	PRJEB20151	SAMEA6544810
GCA_902809745.2	Scenedesmus-acuminatus-SAG-38.81	Tetradesmus lagerheimii		SAG 38.81						119241191	Scaffold	2020-04-27	CADDIJ02	81888	87113								University Medical Center Hamburg-Eppendorf	PRJEB34756	SAMEA6056938
GCA_012845835.1	ASM1284583v1	Undaria pinnatifida					A029			511280173	Scaffold	2020-04-27	JABAKD01	1670562	16510065							PacBio Sequel	Institute of Oceanology, CAS	PRJNA575605	SAMN12904910
GCA_013030025.1	JL_Father	Cannabis sativa			Jamaican Lion ^4	Type II	Father	male	Annotation submitted by Medicinal Genomics	1008789608	Contig	2020-04-28	JAATIQ01	1668042								PacBio Sequel	Medicinal Genomics	PRJNA575581	SAMN13941723	31591	31591
GCA_012923435.1	JL_Mother	Cannabis sativa			Jamaican Lion ^4	Type II	Mother	female	Annotation submitted by Medicinal Genomics	876589811	Contig	2020-04-28	JAATIP01	3283100								PacBio Sequel	Medicinal Genomics	PRJNA575581	SAMN12904853	27358	27358
GCA_016415525.1	JL5	Cannabis sativa			Jamaican Lion ^4	Type III	JL5	female		999122115	Contig	2020-04-28	JAATIR01	3491975								PacBio Sequel	Medicinal Genomics	PRJNA575581	SAMN13941724
GCA_012931725.1	ASM1293172v1	Litsea cubeba					Lcu1			1325681069	Chromosome	2020-04-29	WHSA01	613688	1759806							PacBio Sequel	Chinese Academy of Forestry	PRJNA562049	SAMN12638464
GCA_012934335.1	ASM1293433v1	Setaria viridis			ME034v					397031521	Chromosome	2020-04-30		19521898	46382547							Oxford Nanopore MinION; Illumina	Johns Hopkins University Applied Physics Laboratory	PRJNA560942	SAMN12637416
GCA_012978445.1	ASM1297844v1	Dipteryx alata				Cerrado	AMAT2019			358393232	Contig	2020-05-06	WOFL01	1593								Illumina MiSeq	Universidade Federal de Goias	PRJNA590649	SAMN13336380
GCA_012979155.1	hypericum.10X.300bp	Hypericum perforatum					OBUPD-D1			352864971	Scaffold	2020-05-06	SOPF01	37536	63459							Illumina HiSeq	University of Padova	PRJNA523311	SAMN10970914
GCA_902996965.1	pseudohap_a_diploid	Arabidopsis arenosa								164833954	Scaffold	2020-05-07	CADWAH01	60626	1322773								JOHN INNES CENTRE, NORWICH, UK.	PRJEB37828	SAMEA6718916
GCA_902825305.1	AT6909.Col-0.PacBio	Arabidopsis thaliana								119777364	Chromosome	2020-05-07		11359210	23424438								MAX PLANCK INSTITUTE FOR DEVELOPMENTAL BIOLOGY	PRJEB37252	SAMEA6620825
GCA_902876705.1	FRAX12-0.1 updated	Fraxinus sieboldiana								744777403	Contig	2020-05-07	CADILQ01	1987									QMUL	PRJEB20151	SAMEA6544807
GCA_013030365.1	ASM1303036v1	Cannabis sativa					JL			812525420	Chromosome	2020-05-12	WRXK01	509999	82998198							PacBio Sequel	Ministry of Public Security	PRJNA562042	SAMN12606152
GCA_012979555.1	Agr_To.v5	Trifolium occidentale				Margot Forde Germplasm Centre #OCD16				500542700	Chromosome	2020-05-12	VCBF01	16679	59347299							Illumina HiSeq	AgResearch Ltd	PRJNA521254	SAMN10962896
GCA_013103335.1	ASM1310333v1	Forsythia suspensa			Forsythia-HENAU2018					737470202	Contig	2020-05-15	WIPI01	7333645								Nanopore; ONT; Promethion	Henan Agricultural University	PRJNA562106	SAMN12634285
GCA_013103745.1	ASM1310374v1	Gardenia jasminoides			2024-01-09					534884156	Chromosome	2020-05-15	VZDL01	1028321	43900188							Oxford Nanopore, Hi-C	Chinese Academy of Medical Sciences, Peking Union Medical College	PRJNA477438	SAMN09469756
GCA_903064315.1	AT6911.Cvi-0.contigs	Arabidopsis thaliana								120615104	Contig	2020-05-18	CAEFZF01	9295349									MAX PLANCK INSTITUTE FOR DEVELOPMENTAL BIOLOGY	PRJEB37259	SAMEA6623704
GCA_902714155.1	Zm-B73_AB10-REFERENCE-NAM-1.0b	Zea mays			B73 Ab10					2243621556	Chromosome	2020-05-21	CACTLJ01	161994764	225306452								MaizeGDB	PRJEB35367	SAMEA6236504
GCA_013168755.1	CGSB_Amar_1.0	Avicennia marina subsp. marina					RG18007			456519704	Chromosome	2020-05-26	JABGBM01	8765	13979447							Illumina HiSeq	New York University Abu Dhabi	PRJNA629068	SAMN14766548
GCA_009936355.2	ASM993635v2	Marchantia polymorpha subsp. ruderalis		Tak-1				male	Annotation submitted by Center for Molecular Biology of Plants (ZMBP)	218618857	Contig	2020-06-03		690967									Center for Molecular Biology of Plants (ZMBP)	PRJNA553138	SAMN12229592	20508	18845
GCA_013265535.1	ASM1326553v1	Arachis ipaensis			K30076					1438654719	Chromosome	2020-06-03		468537	146950455							PacBio RSII; PacBio Sequel; Illumina HiSeq	The International Peanut Genome Initiative	PRJNA606549	SAMN02982874
GCA_013265605.1	ASM1326560v1	Gossypium arboreum			Shixiya1					94637005	Chromosome	2020-06-03		84784	94637005							Illumina HiSeq	Institute of Cotton Research of CAAS	PRJNA614615	SAMN14435604
GCA_013281855.1	Mcharantia_2.0	Momordica charantia			OHB3-1					302992168	Scaffold	2020-06-03	BLBB01	9902508	25370900							PacBio Sequel; HiSeq2500	Division of Gene Research, Research Center for Human and Environmental Science, Shinshu University	PRJDB4642	SAMD00048603
GCA_903772985.1	FRAX06-0.1	Fraxinus mandshurica								830473688	Scaffold	2020-06-11	CAICUE01	8077	30144								QMUL	PRJEB20151	SAMEA6544798
GCA_013344705.1	USP_Ttha_WT964_1.0	Thalictrum thalictroides					Blue-Ridge/WT964			205112665	Scaffold	2020-06-15	VOOO01	2829	7887							Illumina HiSeq	University of Minnesota	PRJNA439007	SAMN08739511
GCA_013344725.1	USP_Ttha_WT478_1.0	Thalictrum thalictroides					WT478			167308766	Scaffold	2020-06-15	VOON01	2494	5938							Illumina HiSeq	University of Minnesota	PRJNA439007	SAMN08739512
GCA_903798335.1	FRAX26-0.1	Fraxinus albicans								712275703	Scaffold	2020-06-16	CAIGRM01	7302	7428								QMUL	PRJEB20151	SAMEA6544784
GCA_903798225.1	FRAX14-0.1	Fraxinus americana								642567197	Scaffold	2020-06-16	CAIGRC01	4577	4583								QMUL	PRJEB20151	SAMEA6544785
GCA_903798265.1	FRAX15-0.1	Fraxinus angustifolia subsp. oxycarpa								714341937	Scaffold	2020-06-16	CAIGRD01	3947	3952								QMUL	PRJEB20151	SAMEA6544787
GCA_903798275.1	FRAX16-0.1	Fraxinus angustifolia subsp. syriaca								585955275	Scaffold	2020-06-16	CAIGRE01	4339	4357								QMUL	PRJEB20151	SAMEA6544788
GCA_903798345.1	FRAX27-0.1	Fraxinus anomala								655756233	Scaffold	2020-06-16	CAIGRN01	9631	10033								QMUL	PRJEB20151	SAMEA6544789
GCA_903798355.1	FRAX28-0.1	Fraxinus baroniana								716456892	Scaffold	2020-06-16	CAIGRO01	5944	6176								QMUL	PRJEB20151	SAMEA6544790
GCA_903798385.1	FRAX31-0.1	Fraxinus cuspidata								623191050	Scaffold	2020-06-16	CAIGRP01	15935	16666								QMUL	PRJEB20151	SAMEA6544791
GCA_903798395.1	FRAX32-0.1	Fraxinus floribunda								710021870	Scaffold	2020-06-16	CAIGRS01	5539	5677								QMUL	PRJEB20151	SAMEA6544793
GCA_903798285.1	FRAX19-0.1	Fraxinus gooddingii								904239620	Scaffold	2020-06-16	CAIGRI01	10247	26688								QMUL	PRJEB20151	SAMEA6544794
GCA_903798315.1	FRAX20-0.1	Fraxinus greggii								694270417	Scaffold	2020-06-16	CAIGRK01	4174	4303								QMUL	PRJEB20151	SAMEA6544795
GCA_903798305.1	FRAX21-0.1	Fraxinus griffithii								739500321	Scaffold	2020-06-16	CAIGRJ01	6869	7160								QMUL	PRJEB20151	SAMEA6544796
GCA_903798295.1	FRAX23-0.1	Fraxinus nigra								616419230	Scaffold	2020-06-16	CAIGRH01	5399	5611								QMUL	PRJEB20151	SAMEA6544799
GCA_903798235.1	FRAX07-0.1	Fraxinus ornus								855147449	Scaffold	2020-06-16	CAIGRF01	5969	21026								QMUL	PRJEB20151	SAMEA6544800
GCA_903798245.1	FRAX09-0.1	Fraxinus pennsylvanica								902530122	Scaffold	2020-06-16	CAIGRG01	5238	18659								QMUL	PRJEB20151	SAMEA6544803
GCA_903798405.1	FRAX33-0.1	Fraxinus platypoda								610878706	Scaffold	2020-06-16	CAIGRT01	7424	7689								QMUL	PRJEB20151	SAMEA6544805
GCA_903798255.1	FRAX11-0.1	Fraxinus quadrangulata								692885427	Scaffold	2020-06-16	CAIGRB01	15586	50545								QMUL	PRJEB20151	SAMEA6544806
GCA_903798365.1	FRAX29-0.1	Fraxinus sp. 1973-6204								926431276	Scaffold	2020-06-16	CAIGRR01	4098	4220								QMUL	PRJEB20151	SAMEA6544808
GCA_903798375.1	FRAX30-0.1	Fraxinus sp. D2006-0159								704620994	Scaffold	2020-06-16	CAIGRQ01	5347	5515								QMUL	PRJEB20151	SAMEA6544809
GCA_903798325.1	FRAX25-0.1	Fraxinus xanthoxyloides								622795326	Scaffold	2020-06-16	CAIGRL01	5438	5552								QMUL	PRJEB20151	SAMEA6544811
GCA_013350415.1	ASM1335041v1	Spirodela polyrhiza					Sp9504			137175874	Scaffold	2020-06-16	JAAVWL01	5430887	5765642							Oxford Nanopore GridION	J. Craig Venter Institute	PRJNA611786	SAMN14514037
GCA_013350325.1	ASM1335032v1	Wolffia australiana					Wa7733			393842532	Scaffold	2020-06-16	JAAVKT01	251357	836551							PacBio RSII; Illumina MiSeq; Illumina HiSeq	Salk Institute for Biological Studies	PRJNA615235	SAMN14449831
GCA_013350365.1	ASM1335036v1	Wolffia australiana					WA8730			354547789	Scaffold	2020-06-16	JAAVKS01	102226	109493							PacBio RSII; Illumina MiSeq; Illumina HiSeq	Salk Institute for Biological Studies	PRJNA615235	SAMN14449808
GCA_013348765.1	ASM1334876v1	Carpinus viminea								372715291	Chromosome	2020-06-17		4306997	42119730							Oxford Nanopore PromethION	Sichuan University	PRJNA637533	SAMN15145450
GCA_013358455.1	MaSuRCA_all.p2	Thalictrum thalictroides					WT478/WT964		Annotation submitted by University of Minnesota	243091176	Scaffold	2020-06-18	JABWDY01	3702	9811							Illumina HiSeq	University of Minnesota	PRJNA439007	SAMN12391853	35560	33624
GCA_013350335.1	ASM1335033v1	Chimonanthus salicifolius					LYLM-1			853434300	Chromosome	2020-06-18	JAAGOE01	2121821	75742658							PacBio; Illumina; 10X Genomics; Hi-C	Shanghai Normal University	PRJNA602413	SAMN13895404
GCA_013364625.1	ASM1336462v1	Colocasia esculenta			Moi		CTAHR_var81			2448852900	Scaffold	2020-06-22	WUBK01	28136	285398							Illumina HiSeq; Oxford Nanopore MinION	DICE	PRJNA567267	SAMN12877495
GCF_013358625.1	SCU_Mint_v3	Macadamia integrifolia			HAES 741				NCBI Macadamia integrifolia Annotation Release 100	744777467	Chromosome	2020-06-23	JAAEEG01	60651	34167173	0.959727	0.866791	0.0929368	0.0216853	0.0185874	embryophyta_odb10	PacBio; Illumina HiSeq	Southern Cross University	PRJNA593881	SAMN13508564	38075	28774	2602
GCA_013358625.1	SCU_Mint_v3	Macadamia integrifolia			HAES 741					744777467	Chromosome	2020-06-23	JAAEEG01	60651	34167173							PacBio; Illumina HiSeq	Southern Cross University	PRJNA593881	SAMN13508564
GCA_013372505.1	S68	Chlorella sp. BAC 9706					BAC 9706			32957766	Scaffold	2020-06-24	JABWAE01	35389	521038							Illumina MiSeq	Limnological Institute Siberian Branch of the Russian Academy of Sciences	PRJNA591660	SAMN13386516
GCA_013391905.1	HMA_r1.2_1	Hydrangea macrophylla			Aogashima-1					2227567818	Scaffold	2020-06-24	BLYB01	43584	1440438							PacBio Sequel; HiSeq X Ten	Kazusa DNA Research Institute	PRJDB10056	SAMD00229903
GCA_013391885.1	HMA_r1.2_0	Hydrangea macrophylla			Aogashima-1					2256097326	Scaffold	2020-06-24	BLYA01	39432	1478677							PacBio Sequel; HiSeq X Ten	Kazusa DNA Research Institute	PRJDB10055	SAMD00229903
GCA_903064285.1	AT1741.KBS-Mac-74.PacBio	Arabidopsis thaliana								118889213	Chromosome	2020-06-28		14141494	23327421								MAX PLANCK INSTITUTE FOR DEVELOPMENTAL BIOLOGY	PRJEB37257	SAMEA6623702
GCA_903064295.1	AT5784.Ty-1.PacBio	Arabidopsis thaliana								119796971	Chromosome	2020-06-28		14125859	23751654								MAX PLANCK INSTITUTE FOR DEVELOPMENTAL BIOLOGY	PRJEB37258	SAMEA6623703
GCA_903064275.1	AT7213.Ler-0.PacBio	Arabidopsis thaliana								117835862	Chromosome	2020-06-28		11237341	22795607								MAX PLANCK INSTITUTE FOR DEVELOPMENTAL BIOLOGY	PRJEB37261	SAMEA6623706
GCA_903064325.1	AT7186.Kn-0.PacBio	Arabidopsis thaliana								120692836	Chromosome	2020-06-28		9023333	23866723								MAX PLANCK INSTITUTE FOR DEVELOPMENTAL BIOLOGY	PRJEB37260	SAMEA6623705
GCA_903813605.1	Morex_V2_scaf	Hordeum vulgare subsp. vulgare								4257712555	Chromosome	2020-06-28	CAIIXW01	76365	624247919								IPK-Gatersleben	PRJEB38749	SAMEA5928514
GCA_001633185.5	ValleyOak3.2	Quercus lobata					SW786			845947251	Chromosome	2020-06-30	LRBV02	965935	66423012							Illumina HiSeq; PacBio; Dovetail	University of Maryland Center for Environmental Science	PRJNA308314	SAMN10584531
GCA_013389655.1	ASM1338965v1	Chlamydomonas reinhardtii		CC-1690						111112239	Chromosome	2020-07-06	JABWPN01	6779811	6886220							Oxford Nanopore	IBPS	PRJNA639806	SAMN15249690
GCA_001411555.2	Walnut 2.0	Juglans regia			Chandler				Annotation submitted by Johns Hopkins University	572786133	Chromosome	2020-07-08	LIHL02	1072962	37114715							Illumina HiSeq; Oxford Nanopore MinION; Illumina NovaSeq	Johns Hopkins University	PRJNA291087	SAMN03704235	37265	37259
GCF_001411555.2	Walnut 2.0	Juglans regia			Chandler				NCBI Juglans regia Annotation Release 101	572786133	Chromosome	2020-07-08	LIHL02	1072962	37114715	0.992691	0.901118	0.0915735	0.00171969	0.00558899	eudicots_odb10	Illumina HiSeq; Oxford Nanopore MinION; Illumina NovaSeq	Johns Hopkins University	PRJNA291087	SAMN03704235	37996	30709	2357
GCA_903112645.1	pruArmRojPasHapCUR	Prunus armeniaca			Rojo Pasion		pruArmRojPasFocal		Annotation submitted by Max Planck Institute Plant Breeding	215952222	Contig	2020-07-08	CAEKDK01	25835044									Max Planck Institute Plant Breeding	PRJEB37669	SAMEA6812185	52342	30573
GCA_903114435.1	pruArmRojPasHapORARED	Prunus armeniaca			Rojo Pasion		pruArmRojPasFocal		Annotation submitted by Max Planck Institute Plant Breeding	215239966	Contig	2020-07-08	CAEKKB01	25508227									Max Planck Institute Plant Breeding	PRJEB37669	SAMEA6818161	51593	30315
GCA_013389735.1	COL_Plunatus_1.0	Phaseolus lunatus			G27455					545376289	Chromosome	2020-07-08	JAAFYQ01	4962006	47836809							PacBio Sequel; Illumina HiSeq	Universidad de los Andes	PRJNA596114	SAMN13612625
GCA_002284615.2	Dunsal1 v. 2	Dunaliella salina		CCAP 19/18					Annotation submitted by JGI	343704392	Scaffold	2020-07-10	NSFN02	7231	353034							Illumina; Sanger	JGI	PRJNA32771	SAMN02746051	16683	16527	9
GCF_013401445.1	ASM1340144v1	Tripterygium wilfordii					XIE 37		NCBI Tripterygium wilfordii Annotation Release 100	348533228	Chromosome	2020-07-13	JAAARO01	4362171	13518038	0.990112	0.804385	0.185727	0.00171969	0.00816853	eudicots_odb10	Illumina HiSeq,PacBio	Capital medical University	PRJNA542587	SAMN11634134	37561	31432	2113
GCA_013401445.1	ASM1340144v1	Tripterygium wilfordii					XIE 37		Annotation submitted by Capital medical University	348533228	Chromosome	2020-07-13	JAAARO01	4362171	13518038							Illumina HiSeq,PacBio	Capital medical University	PRJNA542587	SAMN11634134	27860	27860
GCA_013407115.1	G.lat_10XGenomicsChromium.v1	Glycine latifolia								939492075	Chromosome	2020-07-14	QARZ01	53370	34602301							Illumina HiSeq	United States Department of Agriculture	PRJNA412250	SAMN07703271
GCA_002127325.2	HanXRQr2.0-SUNRISE	Helianthus annuus			XRQ/B				Annotation submitted by International Consortium for Sunflower Genomics	3009595538	Chromosome	2020-07-15	MNCJ02	2005037	176490873							PacBio RSII	International Consortium for Sunflower Genomics	PRJNA345532	SAMN05868438	83587	71248	328
GCF_002127325.2	HanXRQr2.0-SUNRISE	Helianthus annuus			XRQ/B				NCBI Helianthus annuus Annotation Release 101	3009595538	Chromosome	2020-07-15	MNCJ02	2005037	176490873	0.975924	0.841789	0.134136	0.00214961	0.0219261	eudicots_odb10	PacBio RSII	International Consortium for Sunflower Genomics	PRJNA345532	SAMN05868438	83308	57237	2293
GCA_013416795.1	ASM1341679v1	Prasinococcaceae sp. CCMP 1430					CCMP 1430			28571423	Scaffold	2020-07-16	RQSC01	21851	305482							Illumina HiSeq	BGI	PRJNA498917	SAMN10394679
GCA_013416215.1	Prunus_avium_v1.0	Prunus avium			Big Star					271648924	Chromosome	2020-07-16	PKRN01	21031	185966							Illumina	Universita' degli Studi di Udine	PRJNA419491	SAMN08056384
GCA_902162155.2	F153.v0709	Ananas comosus								381905219	Chromosome	2020-07-21	CABGUK02	114627	11705491								Fujian Agriculture and Forestry University	PRJEB33121	SAMEA5755616
GCA_013435795.1	ASM1343579v1	Chlamydomonas sp. ICE-L					ICE-L			541862442	Scaffold	2020-07-21	JACBWV01	221978	19230455							PacBio Sequel; Illumina HiSeq	Nanjing normal unversity	PRJNA636631	SAMN15080649
GCA_013427195.1	ASM1342719v1	Vigna mungo					CN80			498803560	Chromosome	2020-07-21	JABCND01	41708	43182124							10x genomics sequencing technology	National Center for Genetic Engineering and Biotechnology (BIOTEC)	PRJNA623719	SAMN14558227
GCA_013625405.1	IPS_Ppar_1.0	Petunia axillaris subsp. parodii			S7					2199856248	Scaffold	2020-07-24	JACAFL01	860	31326							Illumina HiSeq	University of Bern	PRJNA533335	SAMN15300427
GCA_013621005.1	IRD_Aeve_1.1	Aeschynomene evenia					CIAT22838			375512268	Chromosome	2020-07-29	RYYW01	819200	28845407							PacBio; Illumina	Laboratoire des Symbioses Tropicales et Mediterraneennes (LSTM)	PRJNA448804	SAMN08866577
GCA_013995675.1	ASM1399567v1	Cyanidiococcus yangmingshanensis		THAL066					Annotation submitted by National Sun Yat-sen Univeristy	12072675	Contig	2020-07-31	VWRR01	653084								PacBio Sequel; Illumina HiSeq	National Sun Yat-sen Univeristy	PRJNA564651	SAMN12719222	5185	5185
GCA_014058105.1	ASM1405810v1	Kingdonia uniflora					TB1705		Annotation submitted by Chinese Academy of Sciences	1004558319	Contig	2020-08-04	JACGCM01	2099369								PacBio Sequel	Chinese Academy of Sciences	PRJNA587615	SAMN13195877	43300	43300
GCA_014060945.1	ASM1406094v1	Dioscorea zingiberensis					CJ2019			479421176	Scaffold	2020-08-04	VCDL01	133278	44550683							Illumina HiSeq; PacBio SMRT	Chinese Academy of Sciences	PRJNA541739	SAMN11602138
GCA_903970795.1	barley_shape_hor_7552	Hordeum vulgare subsp. vulgare								4359050312	Chromosome	2020-08-04	CAJCJX01	95947	622474059								Leibniz Institute of Plant Genetics and Crop Plant Research	PRJEB35963	SAMEA6435263
GCA_903970775.1	barley_shape_hor_3081	Hordeum vulgare subsp. vulgare								4331762366	Chromosome	2020-08-04	CAJCJV01	94329	624692602								Leibniz Institute of Plant Genetics and Crop Plant Research	PRJEB35959	SAMEA6435261
GCA_903978295.1	barley_shape_igri	Hordeum vulgare subsp. vulgare								4332490989	Chromosome	2020-08-04	CAJDKD01	90950	621078253								Leibniz Institute of Plant Genetics and Crop Plant Research	PRJEB35953	SAMEA6435267
GCA_903969975.1	barley_shape_rgtplanet	Hordeum vulgare subsp. vulgare								4343880148	Chromosome	2020-08-04	CAJCGX01	88339	624121443								Leibniz Institute of Plant Genetics and Crop Plant Research	PRJEB35954	SAMEA6435269
GCA_903970665.1	barley_shape_B1K_04_12_FT11	Hordeum vulgare subsp. vulgare								4270454900	Chromosome	2020-08-04	CAJCJJ01	81627	612852138								Leibniz Institute of Plant Genetics and Crop Plant Research	PRJEB35951	SAMEA6435255
GCA_903970785.1	barley_shape_hor_9043	Hordeum vulgare subsp. vulgare								4400713688	Chromosome	2020-08-04	CAJCJY01	71837	629969872								Leibniz Institute of Plant Genetics and Crop Plant Research	PRJEB35965	SAMEA6435265
GCA_903970645.1	barley_shape_hor_10350	Hordeum vulgare subsp. vulgare								4212908876	Chromosome	2020-08-04	CAJCJK01	69815	610044819								Leibniz Institute of Plant Genetics and Crop Plant Research	PRJEB35955	SAMEA6435257
GCA_903970735.1	barley_shape_hor_21599	Hordeum vulgare subsp. vulgare								4477760585	Chromosome	2020-08-04	CAJCJU01	68250	641099225								Leibniz Institute of Plant Genetics and Crop Plant Research	PRJEB35958	SAMEA6435260
GCA_903970675.1	barley_shape_barke	Hordeum vulgare subsp. vulgare								4199141634	Chromosome	2020-08-04	CAJCJN01	63982	605571303							Illumina HiSeq4000, HiSeq X Ten, Illumina NovaSeq 6000, Illumina HiSeq2500	Leibniz Institute of Plant Genetics and Crop Plant Research	PRJEB35952	SAMEA6435256
GCA_903978305.1	barley_shape_OUN_333_BCC_747	Hordeum vulgare subsp. vulgare								4526267745	Chromosome	2020-08-04	CAJDKE01	62747	646765634								Leibniz Institute of Plant Genetics and Crop Plant Research	PRJEB35966	SAMEA6435268
GCA_903797635.1	barley_shape_akashinriki	Hordeum vulgare subsp. vulgare								4535397994	Chromosome	2020-08-04	CAIGJV01	62288	648987779								Leibniz Institute of Plant Genetics and Crop Plant Research	PRJEB35949	SAMEA6435254
GCA_903970765.1	barley_shape_hor_8148	Hordeum vulgare subsp. vulgare								4342468213	Chromosome	2020-08-04	CAJCJW01	55004	626743494								Leibniz Institute of Plant Genetics and Crop Plant Research	PRJEB35964	SAMEA6435264
GCA_903970715.1	barley_shape_dulihuang	Hordeum vulgare subsp. vulgare								4677782656	Chromosome	2020-08-04	CAJCJQ01	32980	658974642								Leibniz Institute of Plant Genetics and Crop Plant Research	PRJEB35948	SAMEA6435253
GCA_014080715.1	Scesp_1	Scenedesmus sp. NREL 46B-D3		NREL 46B-D3					Annotation submitted by DOE Joint Genome Institute	151896789	Contig	2020-08-05	JACERP01	204857								Pacbio	DOE Joint Genome Institute	PRJNA407785	SAMN07663081	17867	17398	206
GCA_903970755.1	barley_shape_hockett	Hordeum vulgare subsp. vulgare								4330894393	Chromosome	2020-08-06	CAJCJT01	102808	597781253								Leibniz Institute of Plant Genetics and Crop Plant Research	PRJEB35950	SAMEA6435266
GCA_013618965.1	ASM1361896v1	Manihot esculenta			SC205					710028560	Chromosome	2020-08-06	WIGR01	4575446	34450595							PacBio Sequel; PacBio RSII	ITBB	PRJNA578024	SAMN13053494
GCA_903993985.1	10wheat_assembly_arinaLrFor	Triticum aestivum			ArinaLrFor					14645464107	Chromosome	2020-08-06	CAJEVW01	80338	697493198								IPK-Gatersleben	PRJEB39552	SAMEA7089054
GCA_903993975.1	10wheat_assembly_lancer	Triticum aestivum			LongReach Lancer					14281318419	Chromosome	2020-08-06	CAJEVV01	75940	688905267								IPK-Gatersleben	PRJEB39555	SAMEA7089057
GCA_903993795.1	10wheat_assembly_jagger	Triticum aestivum			Jagger					14538313898	Chromosome	2020-08-06	CAJEVU01	48867	705338699								IPK-Gatersleben	PRJEB39553	SAMEA7089055
GCA_014162995.1	Aran	Artemisia annua			Youqin					1793396406	Scaffold	2020-08-11	LBNU01	20135	104858							Illumina	Soochow University	PRJNA280557	SAMN03465088
GCA_903970725.1	barley_shape_hor_3365	Hordeum vulgare subsp. vulgare								4837636723	Chromosome	2020-08-11	CAJCJR01	36357	665297378								Leibniz Institute of Plant Genetics and Crop Plant Research	PRJEB35962	SAMEA6435262
GCA_014170575.1	ASM1417057v1	Brassica napus					CLR6430			768245105	Scaffold	2020-08-12	JACBQA01	29165	38910							Illumina MiSeq	Hunan Academy of Agricultural Sciences	PRJNA488570	SAMN09936908
GCA_903994145.1	barley_shape_morex_clr	Hordeum vulgare subsp. vulgare			Morex					4139834064	Chromosome	2020-08-12	CAJEWJ01	10021355	593744788								IPK-Gatersleben	PRJEB39669	SAMEA7109133
GCA_903798045.1	TARA_EukCC_1	uncultured Bathycoccus								13196014	Scaffold	2020-08-12	CAIGQP01	10754	18534								EBI	PRJEB38633	SAMEA6875682
GCA_014183005.1	ASM1418300v1	Castanea mollissima			N11-1					688985466	Scaffold	2020-08-13	JACAVU01	2828629	57343431							PacBio Sequel	Shandong Academy of Agricultural Science	PRJNA559042	SAMN12511952
GCA_014155035.1	NE-ME-NP-PH	Prunus avium			Tieton					344341978	Chromosome	2020-08-13	JAAOZG01	3247195	42624765							Oxford Nanopore PromethION; Illumina HiSeq	Shandong Institute of Pomology	PRJNA596862	SAMN13640536
GCA_903992495.4	Sylvestris_C1-2_haplotigs_pseudomolecules	Vitis vinifera subsp. sylvestris								317525733	Scaffold	2020-08-13	CAJEUC04	173606	16516492								INRAE Grand Est-Colmar	PRJEB37020	SAMEA6619703
GCA_014182895.1	ASM1418289v1	Angophora floribunda					sf002			388206676	Chromosome	2020-08-14	JABKBU01	4016327	36024908							Oxford Nanopore MinION	Australian National University	PRJNA509734	SAMN12996705
GCA_014182845.1	ASM1418284v1	Corymbia calophylla					ANBG752993.2			394897432	Chromosome	2020-08-14	JABKBT01	1980233	39866576							Oxford Nanopore MinION	Australian National University	PRJNA509734	SAMN12996706
GCA_014182735.1	ASM1418273v1	Corymbia maculata					sf003			403819434	Chromosome	2020-08-14	JABKBS01	4690136	40548060							Oxford Nanopore MinION	Australian National University	PRJNA509734	SAMN12996707
GCA_014182695.1	ASM1418269v1	Eucalyptus albens					ANBG9404812.304			606933636	Chromosome	2020-08-14	JABKBR01	2549117	56930961							Oxford Nanopore MinION	Australian National University	PRJNA509734	SAMN10587504
GCA_014182725.1	ASM1418272v1	Eucalyptus brandiana					CCA5702			507080314	Chromosome	2020-08-14	JABKBQ01	7278395	45469133							Oxford Nanopore MinION	Australian National University	PRJNA509734	SAMN13016248
GCA_014182705.1	ASM1418270v1	Eucalyptus camaldulensis					ANBG8401853.35			558448948	Chromosome	2020-08-14	JABKBP01	2481601	52653188							Oxford Nanopore MinION	Australian National University	PRJNA509734	SAMN12996699
GCA_014182715.1	ASM1418271v1	Eucalyptus cloeziana					ANBG68772			480074877	Chromosome	2020-08-14	JABKBO01	1739940	44745493							Oxford Nanopore MinION	Australian National University	PRJNA509734	SAMN13016249
GCA_014182585.1	ASM1418258v1	Eucalyptus coolabah					ANBG9404868.100			606305321	Chromosome	2020-08-14	JABKBN01	1289208	53560036							Oxford Nanopore MinION	Australian National University	PRJNA509734	SAMN13016255
GCA_014182575.1	ASM1418257v1	Eucalyptus decipiens					CCA4570			590953863	Chromosome	2020-08-14	JABKBM01	1985744	60198099							Oxford Nanopore MinION	Australian National University	PRJNA509734	SAMN13016250
GCA_014182555.1	ASM1418255v1	Eucalyptus erythrocorys					ANBG9806156			539196946	Chromosome	2020-08-14	JABKBL01	4024358	50473496							Oxford Nanopore MinION	Australian National University	PRJNA509734	SAMN12996700
GCA_014182545.1	ASM1418254v1	Eucalyptus globulus					CBG9404798.5			545024609	Chromosome	2020-08-14	JABKBK01	636149	51386561							Oxford Nanopore MinION	Australian National University	PRJNA509734	SAMN12996701
GCA_014182565.1	ASM1418256v1	Eucalyptus marginata					ANBG9806545			512893265	Chromosome	2020-08-14	JABKBI01	1011736	50555998							Oxford Nanopore MinION	Australian National University	PRJNA509734	SAMN10587503
GCA_014182515.1	ASM1418251v1	Eucalyptus microcorys					ANBG-224			440906681	Chromosome	2020-08-14	JABKBH01	4004785	41204733							Oxford Nanopore MinION	Australian National University	PRJNA509734	SAMN12996702
GCA_014182855.1	ASM1418285v1	Eucalyptus regnans					sf005			494968939	Chromosome	2020-08-14	JABJWG01	5259260	47055492							Oxford Nanopore MinION	Australian National University	PRJNA509734	SAMN14929765
GCA_014182405.1	ASM1418240v1	Eucalyptus sideroxylon					ANBG750609.225			592157482	Chromosome	2020-08-14	JABKBF01	5221823	62127342							Oxford Nanopore MinION	Australian National University	PRJNA509734	SAMN10587505
GCA_014182395.1	ASM1418239v1	Eucalyptus sp. ANBG9806169					ANBG9806169			507934480	Chromosome	2020-08-14	JABKBG01	2396188	49609478							Oxford Nanopore MinION	Australian National University	PRJNA509734	SAMN13016252
GCA_014182365.1	ASM1418236v1	Eucalyptus tenuipes					ANBG9807792.330			397779230	Chromosome	2020-08-14	JABKBE01	3433868	35740343							Oxford Nanopore MinION	Australian National University	PRJNA509734	SAMN12996703
GCA_014182385.1	ASM1418238v1	Eucalyptus viminalis					sf001			558707134	Chromosome	2020-08-14	JABKBD01	652951	52933358							Oxford Nanopore MinION	Australian National University	PRJNA509734	SAMN12996704
GCA_014182375.1	ASM1418237v1	Eucalyptus virginea					CCA4170			532787365	Chromosome	2020-08-14	JABKBC01	2391637	56147823							Oxford Nanopore MinION	Australian National University	PRJNA509734	SAMN13016254
GCA_014189475.1	ASM1418947v1	Solanum tuberosum			RH89-039-16					810122902	Complete Genome	2020-08-14	JACDXL01	1725596	66116962							PacBio Sequel II; Oxford Nanopore; Illumina	Chinese Academy of Agricultural Sciences	PRJNA573826	SAMN12826500
GCA_014189305.1	ASM1418930v1	Solanum tuberosum			RH89-039-16					862534092	Chromosome	2020-08-14	JACDXM01	1743823	66706574							PacBio Sequel II; Oxford Nanopore; Illumina	Chinese Academy of Agricultural Sciences	PRJNA646008	SAMN12826500
GCA_903994175.1	10wheat_assembly_mace	Triticum aestivum			Mace					14350847906	Chromosome	2020-08-14	CAJEWO01	71972	690770133								IPK-Gatersleben	PRJEB39557	SAMEA7089059
GCA_903994165.1	10wheat_assembly_spelt	Triticum aestivum			PI190962 (Spelt)					14439018734	Chromosome	2020-08-15	CAJEWP01	83474	707105489								Leibniz Institute of Plant Genetics and Crop Plant Research	PRJEB39559	SAMEA7089061
GCA_903994195.1	10wheat_assembly_julius	Triticum aestivum			Julius					14385030226	Chromosome	2020-08-15	CAJEWQ01	53971	708234589								IPK-Gatersleben	PRJEB39554	SAMEA7089056
GCA_014218235.1	Taro_JAAS_v1.0	Colocasia esculenta			Longxiangyu	Jiangsu	LXY-2018			2405846852	Chromosome	2020-08-17	JACBKR01	400000	156137564							Oxford Nanopore PromethION; PacBio RSII	Jiangsu Academy of Agricultural Sciences	PRJNA587719	SAMN13207287
GCA_014362285.1	Fagus_crenata_1.0	Fagus crenata					MieU_EA384			799350261	Scaffold	2020-08-19	BKZX01	27225	257566							illumina Novaseq6000	Graduate School and Faculty of Bioresources, Mie University: Graduate School of Bioagricultural Sciences, Nagoya University	PRJDB8757	SAMD00184898
GCA_014362265.1	A.rufaFuchu_1.0	Actinidia rufa		Fuchu					Annotation submitted by Kagawa University	647239177	Scaffold	2020-08-20	BJWL01	570472	15941708							PacBio RSII; illumina HiseqX	Kagawa University	PRJDB8483	SAMD00177084	52342	52342
GCA_903994185.1	10wheat_assembly_sy_mattis	Triticum aestivum			SY Mattis					14884612126	Chromosome	2020-08-20	CAJEWS01	76803	685083685								IPK-Gatersleben	PRJEB39558	SAMEA7089060
GCA_903994155.1	10wheat_assembly_stanley	Triticum aestivum			CDC Stanley					14463524036	Chromosome	2020-08-20	CAJEWR01	58092	713929667								IPK-Gatersleben	PRJEB39560	SAMEA7089062
GCA_903995565.1	10wheat_assembly_landmark1	Triticum aestivum			CDC Landmark					14433190783	Chromosome	2020-08-22	CAJFAH01	50686	705533140								IPK-Gatersleben	PRJEB39556	SAMEA7089058
GCA_014282095.1	WHFS_GmJY_1.0	Glycine max			Jinyuan				Annotation submitted by Frasergen Bioinformatics Inc	995582092	Chromosome	2020-08-25	WIXB01	4270831	50575050							PacBio Sequel	Frasergen Bioinformatics Inc	PRJNA561626	SAMN12622417	58338	58338
GCA_014282345.1	WHFS_GsojaF_1.0	Glycine soja			F				Annotation submitted by Frasergen Bioinformatics Inc	975674390	Chromosome	2020-08-25	WIXD01	1550092	48777390							PacBio Sequel	Frasergen Bioinformatics Inc	PRJNA561626	SAMN12622419	57501	57501
GCA_014282145.1	WHFS_GmHX3_1.0	Glycine max			Huaxia 3				Annotation submitted by Frasergen Bioinformatics Inc	985231307	Chromosome	2020-08-25	WIXC01	6163972	50073486							PacBio Sequel	Frasergen Bioinformatics Inc	PRJNA561626	SAMN12622418	57350	57350
GCA_014282035.1	WHFS_GmWF7_1.0	Glycine max			Wenfeng 7				Annotation submitted by Frasergen Bioinformatics Inc	996542023	Chromosome	2020-08-25	WIWY01	1745157	50706830							PacBio Sequel	Frasergen Bioinformatics Inc	PRJNA561626	SAMN12622414	46092	46092
GCA_014282245.1	ASM1428224v1	Rhododendron simsii					adult_tree_wgs_1		Annotation submitted by Ori-Gene Co. Ltd.	527682226	Chromosome	2020-08-25	WJXA01	2274689	36350743							PacBio Sequel	Ori-Gene Co. Ltd.	PRJNA588298	SAMN13241185	33466	32999
GCA_014282085.1	WHFS_GmZH13_1.0	Glycine max			Zhonghuang 13				Annotation submitted by Frasergen Bioinformatics Inc	988507796	Chromosome	2020-08-25	WIXA01	4652094	50285119							PacBio Sequel	Frasergen Bioinformatics Inc	PRJNA561626	SAMN12622416	30721	30721
GCA_014282065.1	WHFS_GmHF25_1.0	Glycine max			Hefeng 25					987197425	Chromosome	2020-08-25	WIWX01	2925235	49510439							PacBio Sequel	Frasergen Bioinformatics Inc	PRJNA561626	SAMN12622413
GCA_014282185.1	WHFS_GmW82_1.0	Glycine max			Williams 82					992714307	Chromosome	2020-08-25	WIWW01	1889445	49801354							PacBio Sequel	Frasergen Bioinformatics Inc	PRJNA561626	SAMN12622412
GCA_014282075.1	WHFS_GmZH35_1.0	Glycine max			Zhonghuang 35					1001244525	Chromosome	2020-08-25	WIWZ01	1412434	50499666							PacBio Sequel	Frasergen Bioinformatics Inc	PRJNA561626	SAMN12622415
GCA_014296215.1	BGI_Pnoto_1	Panax notoginseng					CNS0223752			2263674282	Chromosome	2020-08-26	JACBWS01	145000	173391873							Oxford Nanopore; PacBio; BGISEQ-500; Hi-C	BGI	PRJNA632433	SAMN14909115
GCA_014319735.1	ASM1431973v1	Nelumbo nucifera			China Antique				Annotation submitted by Wuhan Botanical Garden, Chinese Academy of Sciences	821245928	Chromosome	2020-08-27	DUZY01	872679	111874633							Illumina; PacBio; Hi-C	Wuhan Botanical Garden, Chinese Academy of Sciences	PRJNA481856	SAMN09691185	1170	617	553
GCA_014338645.1	ASM1433864v1	Triticum aestivum subsp. tibeticum					Zang1817			14708228841	Chromosome	2020-08-31	JACSIS01	66264	704001714							Illumina HiSeq	China Agricultural University	PRJNA595806	SAMN13567722
GCA_013677275.1	ASM1367727v1	Gossypium schwendimanii					1		Annotation submitted by Mississippi State University	729428757	Chromosome	2020-09-03	JABFAF01	4935	38315909							Illumina HiSeq 2500	Mississippi State University	PRJNA488266	SAMN10346750	30518	30518
GCA_013677245.1	ASM1367724v1	Gossypium davidsonii					27		Annotation submitted by Mississippi State University	704223819	Chromosome	2020-09-03	JABFAC01	5564	38541894							Illumina HiSeq 2500	Mississippi State University	PRJNA488266	SAMN10346754	30022	30022
GCA_013677235.1	ASM1367723v1	Gossypium klotzschianum					57		Annotation submitted by Mississippi State University	670958353	Chromosome	2020-09-03	JABFAB01	3703	37498816							Illumina HiSeq 2500	Mississippi State University	PRJNA488266	SAMN10346756	29825	29825
GCA_013677255.1	ASM1367725v1	Gossypium harknessii					0		Annotation submitted by Mississippi State University	732154658	Chromosome	2020-09-03	JABFAD01	2811	43316934							Illumina HiSeq 2500	Mississippi State University	PRJNA488266	SAMN10346753	28473	28473
GCA_013467465.1	ASM1346746v1	Gossypium trilobum					8		Annotation submitted by Mississippi State University	655376848	Chromosome	2020-09-03	JABEZW01	3931	35740580							Illumina HiSeq 2500	Mississippi State University	PRJNA488266	SAMN10346765	28298	28298
GCA_013467485.1	ASM1346748v1	Gossypium lobatum					157		Annotation submitted by Mississippi State University	744535494	Chromosome	2020-09-03	JABEZX01	2398	41563985							Illumina HiSeq 2500	Mississippi State University	PRJNA488266	SAMN10346763	28151	28151
GCA_013487665.1	ASM1348766v1	Gossypium aridum					185		Annotation submitted by Mississippi State University	739119247	Chromosome	2020-09-03	JABFAA01	2287	42243713							Illumina HiSeq 2500	Mississippi State University	PRJNA488266	SAMN10346758	27546	27546
GCA_013511315.1	ASM1351131v1	Gossypium laxum					4		Annotation submitted by Mississippi State University	833895178	Chromosome	2020-09-03	JABEZV01	999	48342157							Illumina HiSeq 2500	Mississippi State University	PRJNA488266	SAMN10346767	26030	26030
GCA_013467475.1	ASM1346747v1	Gossypium raimondii					8		Annotation submitted by Mississippi State University	615032910	Chromosome	2020-09-03	JABEZZ01	1101	46774767							Illumina HiSeq 2500	Mississippi State University	PRJNA488266	SAMN10346760	25090	25090
GCA_013677265.1	ASM1367726v1	Gossypium armourianum					6		Annotation submitted by Mississippi State University	780950899	Chromosome	2020-09-03	JABFAE01	704	45725318							Illumina HiSeq 2500	Mississippi State University	PRJNA488266	SAMN10346752	23440	23440
GCA_013467495.1	ASM1346749v1	Gossypium gossypioides					5		Annotation submitted by Mississippi State University	664724314	Chromosome	2020-09-03	JABEZY01	3979	32963687							Illumina HiSeq 2500	Mississippi State University	PRJNA488266	SAMN10346761	22426	22426
GCA_014466055.1	ASM1446605v1	Bathycoccus sp. NIOZ-UU96					NIOZ-UU96			1694126	Scaffold	2020-09-03	JACNMA01	3132	3192							Illumina MiSeq	Utrecht University	PRJNA649215	SAMN15784345
GCA_904066035.1	10wheat_assembly_norin61	Triticum aestivum			Norin 61					14910390598	Chromosome	2020-09-03	CAJFCQ01	66892	712168462								IPK-Gatersleben	PRJEB39982	SAMEA7202579
GCA_016509735.1	ASM1650973v1	Phaseolus vulgaris			JaloEEP558					449029382	Scaffold	2020-09-09	JAAIFH01	12529	44364							Illumina HiSeq	IRHS	PRJNA604533	SAMN13973687
GCA_016509755.1	ASM1650975v1	Phaseolus vulgaris			BAT93					452732878	Scaffold	2020-09-09	JAAIFG01	8481	35836							Illumina HiSeq	IRHS	PRJNA604532	SAMN13973685
GCA_014504835.1	ASM1450483v1	Vaccinium corymbosum			W8520					393128050	Scaffold	2020-09-09	JACAOB01	3558	145010							454	USDA	PRJNA638649	SAMN15201369
GCA_014529475.1	A188Ref1	Zea mays					Zm00056a			2246185570	Chromosome	2020-09-11	JABWIA01	5994828	229324730							Oxford Nanopore MinION; Illumina HiSeq	Kansas State University	PRJNA635654	SAMN15048685
GCA_904420315.1	AT9943.Cdm-0.scaffold	Arabidopsis thaliana				AT9943			Annotation submitted by MAX-PLANCK INSTITUTE FOR DEVELOPMENTAL BIOLOGY	128813995	Chromosome	2020-09-12		13971476	26887939								MAX-PLANCK INSTITUTE FOR DEVELOPMENTAL BIOLOGY	PRJEB40125	SAMEA7282576	23404	22272	1130
GCA_013676235.1	HZAU_G240_1.0	Camellia sinensis					G240		Annotation submitted by Huazhong Agricultural University	3113463150	Chromosome	2020-09-14	JACBKZ01	2589771	204241410							PacBio	Huazhong Agricultural University	PRJNA643357	SAMN15411634	32356	32356
GCA_014578035.1	Aalp_CH_v1	Arabis alpina					combined plant samples Arabis alpina Aal05 and Aal19			268142023	Scaffold	2020-09-15	VAUT01	11453	25149							Illumina HiSeq	ETH Zurich	PRJNA534217	SAMN11479513
GCA_014578085.1	Cresedifolia_CH_v1	Cardamine resedifolia					Cre14_and_Cre20			192816846	Scaffold	2020-09-15	VBRH01	7451	48548							Illumina HiSeq	ETH Zurich	PRJNA541873	SAMN11604304
GCA_014595705.1	ASM1459570v1	Isatis tinctoria					SL2017			265628215	Scaffold	2020-09-15	JACEHB01	1175258	32664779							PacBio Sequel	Shaanxi Normal University	PRJNA612129	SAMN14361694
GCA_014526345.1	IGDBCAS_Zhonghua11_1.0	Oryza sativa Japonica Group			Zhonghua 11					378861062	Chromosome	2020-09-15	JAAKXV01	4937053	31335401							PacBio Sequel	Institute of Genetics and Developmental Biology	PRJNA602608	SAMN14131220
GCA_014621415.1	ASM1462141v1	Tetradesmus obliquus		AS-6-11						172339266	Contig	2020-09-17	WOXY01	94410								PacBio RS	Shanghaijiaotong university	PRJNA593662	SAMN13483351
GCF_000817695.3	aradu.V14167.gnm2.J7QH	Arachis duranensis			V14167				GCF_000817695.3-RS_2023_02	1081735204	Chromosome	2020-09-21	JQIN02	24723	108052799	0.974655	0.909243	0.0654118	0.00484532	0.0204994	fabales_odb10	Illumina HiSeq; Moleculo long reads	The International Peanut Genome Initiative	PRJNA258023	SAMN02982871	44220	33525	2252
GCF_014633365.1	ASM1463336v1	Diospyros lotus			Yz01				NCBI Diospyros lotus Annotation Release 100	630098508	Chromosome	2020-09-21	JACRTX01	2380091	42671757	0.975924	0.94583	0.0300946	0.00687876	0.0171969	eudicots_odb10	PacBio Sequel	BEIJING ACADEMY OF FORESTRY AND POMOLOGY SCIENCES	PRJNA646788	SAMN15573978	27971	24080	987
GCA_000817695.3	aradu.V14167.gnm2.J7QH	Arachis duranensis			V14167					1081735204	Chromosome	2020-09-21	JQIN02	24723	108052799							Illumina HiSeq; Moleculo long reads	The International Peanut Genome Initiative	PRJNA258023	SAMN02982871
GCA_014636745.1	ASM1463674v1	Centella asiatica				Rayong	BB-174			430216894	Chromosome	2020-09-21	JACAVP01	64676	50798654							10x genomics; Hi-C	National Center for Genetic Engineering and Biotechnology (BIOTEC)	PRJNA642665	SAMN15395691
GCA_014525375.1	ASM1452537v1	Cucumis melo subsp. agrestis					HS_ZJU			366170903	Chromosome	2020-09-21	JACIKH01	3451447	29735321							PacBio Sequel	Biozeron Shenzhen Inc.	PRJNA648029	SAMN15616755
GCA_014633365.1	ASM1463336v1	Diospyros lotus			Yz01					630098508	Chromosome	2020-09-21	JACRTX01	2380091	42671757							PacBio Sequel	BEIJING ACADEMY OF FORESTRY AND POMOLOGY SCIENCES	PRJNA646788	SAMN15573978
GCA_014633355.1	ASM1463335v1	Diospyros lotus			W01					617726390	Chromosome	2020-09-21	JACNMG01	2985819	40720603							PacBio Sequel	BEIJING ACADEMY OF FORESTRY AND POMOLOGY SCIENCES	PRJNA646788	SAMN15573977
GCA_014636035.1	ASM1463603v1	Oryza sativa			9311					397554159	Chromosome	2020-09-21	JACJVL01	32367127	32367127							Oxford Nanopore PromethION	GrandOmics Biosciences	PRJNA644720	SAMN13829612
GCA_014636015.1	ASM1463601v1	Oryza sativa			9311					403467076	Chromosome	2020-09-21	JACJVK01	17256392	17256392							Pacbio Sequel II	GrandOmics Biosciences	PRJNA644721	SAMN13829612
GCA_003952965.2	Mru_ZJU_2	Morella rubra			Y2012-145			female	Annotation submitted by Zhejiang University	313008583	Chromosome	2020-09-23	RXIC02	192611	35745824							Illumina; PacBio	Zhejiang University	PRJNA398601	SAMN07510764	29351	29351
GCA_014905515.1	PSA_r1.0	Pisum sativum			JI128					3297037789	Contig	2020-09-28	BNEU01	51222								MinION	Kazusa DNA Research Institute	PRJDB10540	SAMD00246357
GCA_014822125.1	UAlgCV_Aunedo_01	Arbutus unedo					Golias			452681481	Scaffold	2020-09-30	JABCMJ01	6250	6400							Illumina HiSeq	University of Algarve	PRJNA625056	SAMN14592271
GCA_014822095.1	UALgDiploT.01	Diplotaxis tenuifolia					DT550	hermaphrodite		424255505	Scaffold	2020-09-30	JABAYD01	4686	4901							Illumina HiSeq	Remirucula	PRJNA624903	SAMN14589541
GCA_014905375.1	Pjver1	Phtheirospermum japonicum		okayama					Annotation submitted by RINEN center for sustainable resource science	1226894857	Scaffold	2020-10-01	BMAC01	30961	1109341							illumina HiSeq2000; PacBio RS	RINEN center for sustainable resource science	PRJDB3858	SAMD00029051	30299	30299
GCF_014773155.1	arast.V10309.gnm1.PFL2	Arachis stenosperma			V10309				GCF_014773155.1-RS_2023_06	1328990366	Chromosome	2020-10-02	JAAOXF01	1268048	141817970	0.972046	0.919493	0.0525531	0.00186359	0.0260902	fabales_odb10	PacBio Sequel; Illumina HiSeq	Peanut Genome Initiative	PRJNA610652	SAMN14308800	52708	33599	2290
GCA_000753965.2	IBAB_Ahyp_2.0	Amaranthus hypochondriacus					AhG2s			417460386	Chromosome	2020-10-02	JPXE02	82813	22555373							PacBio RSII	Institute of Bioinformatics and Applied Biotechnology	PRJNA214803	SAMN02315103
GCA_014805325.1	aradu.K30065.gnm1.M24N	Arachis duranensis			K30065					1106325876	Chromosome	2020-10-02	JAAOXE01	1014563	115523635							PacBio Sequel; Illumina HiSeq	Peanut Genome Initiative	PRJNA610423	SAMN14297581
GCA_014773155.1	arast.V10309.gnm1.PFL2	Arachis stenosperma			V10309					1328990366	Chromosome	2020-10-02	JAAOXF01	1268048	141817970							PacBio Sequel; Illumina HiSeq	Peanut Genome Initiative	PRJNA610652	SAMN14308800
GCA_012274485.2	S.alba_v1	Sinapis alba		S2 GC0560-79					Annotation submitted by DOE Joint Genome Institute	449668332	Scaffold	2020-10-05	WIDR02	98426	181025							Illumina NovaSeq 6000	DOE Joint Genome Institute	PRJNA214277	SAMN02744833	49649	49649
GCF_014843425.1	RJC1_Hi-C	Jatropha curcas					ELGS0001-1231		NCBI Jatropha curcas Annotation Release 102	266800151	Scaffold	2020-10-05	JACVEQ01	134284	1581322	0.907567	0.893379	0.0141874	0.0137575	0.0786758	eudicots_odb10	Illumina HiSeq X Ten	Reliance Industries Ltd.	PRJNA601606	SAMN15963826	22718	19420	780
GCA_014843705.1	ASM1484370v1	Euphrasia arctica					E028			505373722	Scaffold	2020-10-05	JACOMQ01	8738	8890							Illumina HiSeq; PacBio RSII	University of Edinburgh	PRJNA624746	SAMN15832665
GCA_014849475.1	ASM1484947v1	Fucus vesiculosus					Fx14Saltoe			1508024975	Scaffold	2020-10-05	JACAZD01	522	38557							Illumina HiSeq	University of Gothenburg	PRJNA629489	SAMN14839918
GCA_014843425.1	RJC1_Hi-C	Jatropha curcas					ELGS0001-1231			266800151	Scaffold	2020-10-05	JACVEQ01	134284	1581322							Illumina HiSeq X Ten	Reliance Industries Ltd.	PRJNA601606	SAMN15963826
GCA_014851425.1	ASM1485142v1	Senna tora			Myeongyun				Annotation submitted by National Institute of Agricultural Sciences	526356977	Chromosome	2020-10-07	JAAIUW01	3966958	41270226							PacBio RSII; PacBio Sequel	National Institute of Agricultural Sciences	PRJNA605066	SAMN14013601	45268	45268
GCA_014843725.1	ASM1484372v1	Amphicarpaea edgeworthii				Qianfo Mountain	AE-2020			299059313	Chromosome	2020-10-07	JACEGY01	9697753	27224559							BGISeq-500; Oxford Nanopore GridION	BGI	PRJNA644665	SAMN15470660
GCA_014858635.1	EIMB_Lusi_1	Linum usitatissimum			Atlant					361104539	Contig	2020-10-07	JACHUY01	350861								Oxford Nanopore MinION; Illumina NextSeq	Engelhardt Institute of Molecular Biology, Russian Academy of Sciences	PRJNA648016	SAMN15609760
GCA_904845875.1	Mlu_assembly	Miscanthus lutarioriparius							Annotation submitted by NCGR	2074797027	Scaffold	2020-10-12	CAJGYO01	1588283	113455120								NCGR	PRJEB40463	SAMEA7340635	68328	68287	41
GCA_904845865.1	assembly for Musa acuminata subsp. malaccensis	Musa acuminata subsp. malaccensis		Doubled-haploid Pahang (DH-Pahang)						450848473	Scaffold	2020-10-12	CAJGYN01	85433	37593364								Genoscope/IG/CEA	PRJEA82777	SAMEA2272344
GCA_902712295.1	eukcc_tara_1	uncultured Bathycoccus								13196014	Scaffold	2020-10-12	CACTHJ01	10754	18534								EBI	PRJEB35744	SAMEA6412666
GCA_014885075.1	ASM1488507v1	Populus davidiana					NFU_1			417659603	Scaffold	2020-10-13	JABEKQ01	562005	562472							PacBio Sequel	Nanjing Forestry University	PRJNA628187	SAMN14732782
GCA_014884945.1	ASM1488494v1	Populus deltoides					NL02			413659111	Contig	2020-10-13	JABEKP01	2839540								PacBio Sequel	Nanjing Forestry University	PRJNA599215	SAMN13741671
GCA_014898755.1	HAGU_1.0	Handroanthus guayacan					HBG# 8421			339723547	Scaffold	2020-10-20	JACFYI01	12476	795029							Illumina HiSeq	Louisiana State University	PRJNA614908	SAMN14439379
GCA_014898725.1	JACO_1.0	Jacaranda copaia					P BRU 00008453			616158746	Scaffold	2020-10-20	JACGDI01	36735	1019676							Illumina HiSeq	Louisiana State University	PRJNA614908	SAMN14439378
GCA_014858505.1	Ccitriodora_v2_1	Corymbia citriodora subsp. variegata					CV2-018		Annotation submitted by DOE Joint Genome Institute	544191601	Chromosome	2020-10-21	JABURB01	185814	3464470							Illumina HiSeq500; Illumina MiSeq; PacBio rsII	DOE Joint Genome Institute	PRJNA234431	SAMN02786967	35628	35628
GCA_014885025.1	Pde_NFU_2_2	Populus deltoides					2024-02-02	female		430991655	Chromosome	2020-10-21	JABCQW01	1375314	18917219							PacBio RSII; Illumina HiSeq	Nanjing Forestry University	PRJNA598948	SAMN13735004
GCA_015022175.1	ASM1502217v1	Echinochloa crus-galli					STB08			1340772715	Scaffold	2020-10-27	JADDKO01	2363233	4087579							PacBio	Zhejiang University	PRJNA665921	SAMN16274019
GCA_014863905.1	SCAU_Psal_1.0	Prunus salicina			Sanyueli		YHH-2019			284209110	Chromosome	2020-10-27	WERZ01	1777944	1777944							Illumina HiSeq; PacBio Sequel	South China Agricultural University	PRJNA574159	SAMN12842679
GCA_014905635.1	UMN_S.PABB004_v1	Scenedesmus sp. PABB004		PABB004					Annotation submitted by University of Minnesota	39756104	Chromosome	2020-10-28	JABVCE01	1281093	1281093							PacBio RS	University of Minnesota	PRJNA637367	SAMN15103613	7092	6947	141
GCA_014964335.1	ASM1496433v1	Solanum pimpinellifolium			LA2093					808099718	Chromosome	2020-10-28	JAAONP01	10561219	67155387							PacBio Sequel	Cornell University	PRJNA607731	SAMN14144803
GCA_012066045.3	ASM1206604v3	Morus alba			Heyebai					336436126	Chromosome	2020-10-29	JABXEQ01	3089666	21537881							Illumina HiSeq; Oxford Nanopore	Northwest A&F University	PRJNA597121	SAMN13663887
GCA_015076265.1	ASM1507626v1	Solanum tuberosum			Solyntus					716171447	Chromosome	2020-10-29		13367893	63701590							Oxford Nanopore MiniION; Illumina NovaSeq	Wageningen University & Research	PRJNA631911	SAMN15221885
GCA_905067065.1	Zm-LH244-REFERENCE-BAYER-1.0	Zea mays								2147745480	Chromosome	2020-11-01		84946	225452224								BAYER CROPSCIENCE	PRJEB40019	SAMEA7456473
GCA_015143295.1	ASM1514329v1	Tetracentron sinense					YNK0		Annotation submitted by Ori-Gene Co. Ltd.	1160336735	Chromosome	2020-11-02	JABCRI01	2835321	45450728							PacBio Sequel	Ori-Gene Co. Ltd.	PRJNA625382	SAMN14615867	33509	32687
GCA_902729315.2	Spirodela_intermedia_8410_2	Spirodela intermedia							Annotation submitted by Leibniz Institute of Plant Genetics and Crop Plant Research	136679681	Chromosome	2020-11-02	CACVBZ02	6017133	9247472								Leibniz Institute of Plant Genetics and Crop Plant Research	PRJEB35634	SAMEA6368932	22226	21894
GCA_904814375.1	MesFer1	Mesua ferrea								614350342	Scaffold	2020-11-02	CAJGUO01	55831	392756								INDIAN INSTITUTE OF SCIENCE EDUCATION AND RESEARCH, BHOPAL	PRJEB36969	SAMEA6599218
GCA_900464855.2	mschizocarpa_assembly_v2	Musa schizocarpa								525283493	Chromosome	2020-11-02	UBIG03	6493909	44786816							Nanopore,Illumina,Bionano	Genoscope	PRJEB26661	SAMEA4655287
GCA_015227855.1	Cajanus cajan v3.0	Cajanus cajan			Asha					586183723	Scaffold	2020-11-04	WWND01	22407	580414							Illumina	National Bureau of Plant Genetic Resources	PRJNA598293	SAMN13702599
GCA_015227745.1	Tianlong1	Glycine max			Tianlong1					1018478377	Chromosome	2020-11-05	JACDZO01	4078305	51250975							PacBio Sequel II	Southern University of Science and Technology	PRJNA645754	SAMN15516064
GCA_002205965.3	ASM220596v3	Kappaphycus alvarezii			kp					336052185	Contig	2020-11-06	NADL03	849038								PacBio; Illumina HiSeq	Beijing Institute of Genomics	PRJNA379059	SAMN06578764
GCA_015342445.1	DiExil	Digitaria exilis			Niatia				Annotation submitted by University of California, Davis	760650579	Contig	2020-11-10	JACEFO01	1734059								PacBio	University of California, Davis	PRJNA640067	SAMN15456850	67843	61938	5905
GCA_015342455.1	UM_Achile_1.0	Aristotelia chilensis					B6			354125139	Scaffold	2020-11-10	JABUFF01	1002	1002							Illumina MiSeq	Universidad Mayor	PRJNA636181	SAMN15065989
GCA_015341995.1	Vitis_rotundifolia_hybrid_assembly	Vitis rotundifolia			Dixie					462819886	Scaffold	2020-11-10	JACKRK01	11360	21098							Oxford Nanopore MinION	N. I. Vavilov Institute of Plant Genetic Resources (VIR)	PRJNA649974	SAMN15690594
GCA_015473125.1	Ppro_1.0	Pycnococcus provasolii		NIES 2893					Annotation submitted by National Institute for Environmental Studies	22700889	Contig	2020-11-11	BNJQ01	534558								Illumina MiSeq; Nanopore MinION	National Institute for Environmental Studies	PRJDB10693	SAMD00253459	11297	11297
GCA_015476445.1	Crambe_hispanica_v1.1	Crambe hispanica				PI 388853				488321907	Scaffold	2020-11-15	JABFOD01	303	32641588							PacBio Sequel; PacBio RSII; Illumina HiSeq; Hi-C	North Carolina State University	PRJNA631330	SAMN14858942
GCA_015461965.1	EGPMv6	Elaeis guineensis				AVROS				1209420378	Chromosome	2020-11-15	DVFH01	12352	76242894							Linkage mapping	Sime Darby Plantation Technology Centre Sdn Bhd	PRJNA636092	SAMN15063639
GCA_015484525.1	UDSC_Var_1.1	Brassica juncea			Varuna					884897500	Chromosome	2020-11-16	JADMCG01	5627203	58583176							PacBio RSII	CGMCP	PRJNA550308	SAMN02741811
GCA_015476505.1	Embrapa_Uruz_1.0	Urochloa ruziziensis					Clone 69			604561744	Chromosome	2020-11-16	WEIB01	661816	64149980							PacBio Sequel; Illumina HiSeq	Embrapa	PRJNA573730	SAMN12822947
GCA_902713445.1	OLEA9	Olea europaea subsp. europaea			Farga				Annotation submitted by CNAG	1315765470	Chromosome	2020-11-20	CACTIH01	88060	734380								CNAG	PRJEB35540	SAMEA2250784	2120687	55714	19
GCA_015680685.1	Gmon01	Gnetum montanum				China				2147717938	Scaffold	2020-11-24	MNCI01	45585	495720							Illumina HiSeq	Novogene	PRJNA339497	SAMN05607108
GCF_901000735.1	CavTom2PMs-1.0	Corylus avellana			Tombul				GCF_901000735.1-RS_2023_09	369779143	Chromosome	2020-11-25		54239	36653616	0.989252	0.923044	0.0662081	0.00429923	0.00644884	eudicots_odb10		SUNUM	PRJEB31933	SAMEA5541879	30909	26896	1971
GCA_901000735.2	CavTom2PMs-1.0	Corylus avellana			Tombul					369779143	Chromosome	2020-11-25		54239	36653616								SUNUM	PRJEB31933	SAMEA5541879
GCA_015680905.1	ASM1568090v1	Coptis chinensis					HL-2020		Annotation submitted by Hubei University of Chinese Medicine	935659790	Chromosome	2020-12-01	JADFTS01	98746328	98746328							Illumina NovaSeq; Oxford Nanopore GridION	Hubei University of Chinese Medicine	PRJNA662860	SAMN16094608	40011	40011
GCA_015708375.1	ASM1570837v1	Cydonia oblonga			Quince A					488422409	Contig	2020-12-01	JADOBS01	2435								Illumina NovaSeq	Necmettin Erbakan University	PRJNA675337	SAMN16704925
GCA_013171265.2	ASM1317126v2	Larix kaempferi					RF27			12952411928	Contig	2020-12-01	WOXR02	447849								PacBio	CAF	PRJNA587041	SAMN13175246
GCA_015708805.1	OAC-Rex_P_vulgaris	Phaseolus vulgaris			OAC Rex					423735710	Chromosome	2020-12-01	JADFUL01	38870	37536796							Illumina HiSeq; PacBio RSII	University of Windsor	PRJNA237957	SAMN02370824
GCA_015708895.1	ASM1570889v1	Populus ilicifolia					P2015			399016331	Scaffold	2020-12-01	SRLM01	130809	659070							Illumina	Sichuan University	PRJNA471950	SAMN09222884
GCA_015712045.1	ASM1571204v1	Parachlorella kessleri		iCABeR21						64921412	Contig	2020-12-02	VTSQ01	463012								Oxford Nanopore; Illumina HiSeq; Illumina MiSeq	International Centre for Genetic Engineering and Biotechnology	PRJNA562999	SAMN12661174
GCA_015832515.1	SPBU_Bret_1.0	Boechera retrofracta					PC18			216212429	Scaffold	2020-12-08	JACCIV01	560024	2371650							Illumina MiSeq; 454; Sanger	Saint-Petersburg State University	PRJNA418376	SAMN08026719
GCA_015844335.1	Cs-A1013-Draft-PanAnd-1.0	Chrysopogon serrulatus				Kellogg PI219580	1			930458658	Scaffold	2020-12-08	JADLZL01	212358	212358							Oxford Nanopore MinION; Illumina NovaSeq	Cornell	PRJNA543119	SAMN15970311
GCA_015847255.1	Hd-A1025-Draft-PanAnd-1.0	Hyparrhenia diplandra				Pasquet 1126	1			2072009970	Scaffold	2020-12-08	JADLZK01	294320	294320							Oxford Nanopore MinION; Illumina NovaSeq	Cornell	PRJNA543119	SAMN15969976
GCA_016586305.1	Opu_r1.4	Ophiorrhiza pumila								440094828	Scaffold	2020-12-09	BLIW01	18486819	40565736							PacBio RS II; PacBio Sequel	Kazusa DNA Research Institute	PRJDB8685	SAMD00177989
GCA_015730445.1	ASM1573044v1	Prunus persica			Rui You Pan 1					239052840	Chromosome	2020-12-09	JACYOW01	11482534	28898652							PacBio RSII	Beijing Academy of Agriculture and Forestry Sciences	PRJNA663120	SAMN16120604
GCA_015731905.1	SDv1.1	Salix dunnii					FAFU-HL-1	female	Annotation submitted by Fujian Argriculture and Forestry University	327222375	Chromosome	2020-12-11	JADGMS01	16656645	17280736							Oxford Nanopore PromethION	Fujian Argriculture and Forestry University	PRJNA670558	SAMN16547678	29822	29822
GCA_016071745.1	ASM1607174v1	Datura stramonium				Ticuman	Tic23			1481874323	Scaffold	2020-12-15	JAAWWY01	71217	84113							Illumina HiSeq; PacBio Sequel	Institute of Ecology, National Autonomous University of Mexico (UNAM)	PRJNA622882	SAMN14531593
GCA_016071715.1	ASM1607171v1	Datura stramonium				Teotihuacan	Teo1			1288643853	Scaffold	2020-12-15	JAAWWX01	56707	58197							Illumina HiSeq; PacBio Sequel	Institute of Ecology, National Autonomous University of Mexico (UNAM)	PRJNA622882	SAMN14531592
GCA_900332095.2	Cuscuta	Cuscuta campestris							Annotation submitted by RWTH Aachen	476794675	Scaffold	2020-12-16	OOIL02	48808	1384808								RWTH Aachen	PRJEB19879	SAMEA103956347	45474	45474
GCA_016103905.1	Haihua1_v1	Arachis hypogaea			Haihua1					2490838411	Chromosome	2020-12-17	JADWDE01	9813388	131078573							Oxford Nanopore	BGI-Qingdao	PRJNA680825	SAMN16925142
GCA_016097615.1	ASM1609761v1	Eucalyptus dawsonii					CCA0689			706900568	Chromosome	2020-12-17	JADPVV01	985618	67728552							Oxford Nanopore MinION	Australian National University	PRJNA509734	SAMN16414699
GCA_016097605.1	ASM1609760v1	Eucalyptus guilfoylei					CCA5924			472356222	Chromosome	2020-12-17	JADPVU01	4251439	44608757							Oxford Nanopore MinION	Australian National University	PRJNA509734	SAMN16414701
GCA_016097595.1	ASM1609759v1	Eucalyptus pumila					CCA0845			529752966	Chromosome	2020-12-17	JADPVT01	2492893	48188170							Oxford Nanopore MinION	Australian National University	PRJNA509734	SAMN16414706
GCA_016097485.1	ASM1609748v1	Eucalyptus sideroxylon x Eucalyptus melliodora					CCA1506			603574748	Chromosome	2020-12-17	JADPVR01	6217054	57046409							Oxford Nanopore MinION	Australian National University	PRJNA509734	SAMN16414709
GCA_016097545.1	ASM1609754v1	Eucalyptus victrix					CCA1033			557158857	Chromosome	2020-12-17	JADPVS01	11095616	53188080							Oxford Nanopore MinION	Australian National University	PRJNA509734	SAMN16414708
GCA_016097815.1	HAU_Weining_v1.0	Secale cereale			Weining					7734968894	Chromosome	2020-12-17	JADQCU01	441499	1024471612							PacBio RS	Henan Agricultural University	PRJNA671783	SAMN16551289
GCA_016097705.1	UMC_Scan_2.0	Syntrichia caninervis				Biocrust	Stark NV-107	female		329824126	Chromosome	2020-12-17	JADDRJ01	31327	21898694							Illumina HiSeq	University of Misosuri	PRJNA630883	SAMN14847761
GCA_016071775.1	V_amurensis_1.0	Vitis amurensis					IBCAS1988			603559200	Chromosome	2020-12-17	VJYA01	344503	26085413							Illumina HiSeq; PacBio RSII	Institute of Botany, the Chinese Academy of Science	PRJNA549877	SAMN12101233
GCA_016170045.1	ASM1617004v1	Luffa aegyptiaca					SG2019			669701900	Scaffold	2020-12-21	WEZP01	4815853	48664788							PacBio Sequel	Henan Agricultural University	PRJNA549091	SAMN12070699
GCA_001623345.3	ZS97RS3	Oryza sativa Indica Group			Zhenshan 97					391561630	Complete Genome	2020-12-21		32119910	32119910							PacBio	Huazhong Agricultural University	PRJNA302542	SAMN04274564
GCA_016163755.1	ASM1616375v1	Brassica rapa			ZYCX					370142483	Chromosome	2020-12-22	WHZS01	2703442	38313918							PacBio Sequel	Beijing Vegetable Research Center	PRJNA576336	SAMN12996754
GCA_016165845.1	Cannbio-2	Cannabis sativa			Cannbio-2			female		914397426	Chromosome	2020-12-22	JADEVU01	172356	91493340							PacBio Sequel	DJPR	PRJNA667278	SAMN16364704
GCA_016163735.1	Cu2_PacBio_assembly	Cucumis sativus			East-Asian cultivated line2					247122018	Chromosome	2020-12-22	JACOQV01	5313779	30408351							PacBio Sequel	Chinese Academy of Agricultural Sciences	PRJNA657438	SAMN15829353
GCA_016161785.1	W4_PacBio_assembly	Cucumis sativus			Indian wild accession2					251093972	Chromosome	2020-12-22	JACOQP01	4682241	30531458							PacBio Sequel	Chinese Academy of Agricultural Sciences	PRJNA657438	SAMN15829359
GCA_016161805.1	Cuc64_PacBio_assembly	Cucumis sativus			Indian wild accession1					232305008	Chromosome	2020-12-22	JACOQQ01	4419224	31043061							PacBio Sequel	Chinese Academy of Agricultural Sciences	PRJNA657438	SAMN15829358
GCA_016161715.1	W8_PacBio_assembly	Cucumis sativus			Indian wild accession3					241866992	Chromosome	2020-12-22	JACOQO01	4342466	30253139							PacBio Sequel	Chinese Academy of Agricultural Sciences	PRJNA657438	SAMN15829360
GCA_016161855.1	Cuc80_PacBio_assembly	Cucumis sativus			Xishuangbanna cultivated line1					237397229	Chromosome	2020-12-22	JACOQR01	4256100	33260482							PacBio RSII	Chinese Academy of Agricultural Sciences	PRJNA657438	SAMN15829357
GCA_016161875.1	9110gt_PacBio_assembly	Cucumis sativus			Eurasian cultivar from a cross of a European greenhouse line with a northern Chinese line					242877507	Chromosome	2020-12-22	JACOQS01	3865036	30187038							PacBio Sequel	Chinese Academy of Agricultural Sciences	PRJNA657438	SAMN15829356
GCA_016161885.1	Cuc37_PacBio_assembly	Cucumis sativus			Eurasian cultivated line1					238422448	Chromosome	2020-12-22	JACOQU01	3771518	33700841							PacBio Sequel	Chinese Academy of Agricultural Sciences	PRJNA657438	SAMN15829354
GCA_016161765.1	Hx117_PacBio_assembly	Cucumis sativus			Indian cultivated accession2					243736673	Chromosome	2020-12-22	JACOQM01	2137959	30377090							PacBio Sequel	Chinese Academy of Agricultural Sciences	PRJNA657438	SAMN15829362
GCA_016163705.1	Gy14_PacBio_assembly	Cucumis sativus			Eurasian cultivated line2					239412104	Chromosome	2020-12-22	JACOQT01	2095464	30302961							PacBio Sequel	Chinese Academy of Agricultural Sciences	PRJNA657438	SAMN15829355
GCA_016163745.1	XTMC_PacBio_assembly	Cucumis sativus			East-Asian cultivated line1					240112300	Chromosome	2020-12-22	JACOQW01	2051264	30584576							PacBio Sequel	Chinese Academy of Agricultural Sciences	PRJNA657438	SAMN15829352
GCA_016161775.1	Hx14_PacBio_assembly	Cucumis sativus			Indian cultivated accession1					234564758	Chromosome	2020-12-22	JACOQN01	1687253	30329042							PacBio Sequel	Chinese Academy of Agricultural Sciences	PRJNA657438	SAMN15829361
GCA_016587475.1	PPY_r1.0	Pyrus pyrifolia			Nijisseiki					503888133	Contig	2020-12-23	BNSU01	7676629								Sequel	Kazusa DNA Research Institute	PRJDB10856	SAMD00260485
GCA_015952705.1	SbicolorRio_v2	Sorghum bicolor			Rio				Annotation submitted by DOE Joint Genome Institute	729379862	Chromosome	2020-12-28	JADDXV01	396665	396665							Illumina HiSeq 2500	DOE Joint Genome Institute	PRJNA331825	SAMN05444726	35490	35490
GCA_014871385.1	CpurpureusR40_1_0	Ceratodon purpureus		R40				male	Annotation submitted by DOE Joint Genome Institute	362511043	Chromosome	2020-12-28	JACMSA01	1405213	1405213							PacBio Sequel1	DOE Joint Genome Institute	PRJNA258984	SAMN05660401	31482	31482
GCA_014871845.1	CpurpureusGG1_1_0	Ceratodon purpureus		GG1				female	Annotation submitted by DOE Joint Genome Institute	349464154	Chromosome	2020-12-28	JACMSB01	1371091	1371091							PacBio Sequel1	DOE Joint Genome Institute	PRJNA209554	SAMN00139469	30425	30425
GCA_016413885.1	Elo_Vpla-B_alternate_1.0	Vanilla planifolia			Daphna				Annotation submitted by Elo Life Systems	744191894	Chromosome	2020-12-28	JADCNM01	528051	40793230							Oxford Nanopore; Illumina	Elo Life Systems	PRJNA668740	SAMN14973820	29180	29180
GCA_016413895.1	Elo_Vpla-A_principal_1.0	Vanilla planifolia			Daphna				Annotation submitted by Elo Life Systems	736752966	Chromosome	2020-12-28	JADCNL01	525336	42013519							Oxford Nanopore; Illumina	Elo Life Systems	PRJNA633886	SAMN14973820	29167	29167
GCA_016403345.1	ASM1640334v1	Corylus heterophylla					R026			370750808	Chromosome	2020-12-28	JADOBO01	2068510	31328411							Oxford Nanopore MinION	Chinese Academy of Forestry	PRJNA655406	SAMN15734705
GCA_004303065.2	Fesc_Illumina_backbone_Pacbio_gap_closing	Fagopyrum esculentum			Dasha					1211257866	Scaffold	2020-12-29	QWEW02	54266	188058							Illumina HiSeq; PacBio RSII	The Institute for Information Transmission Problems of the Russian Academy of Sciences	PRJNA487881	SAMN09913966
GCA_016432925.1	NRC_Smil_1.0	Salvia miltiorrhiza			bh2-7					547225525	Scaffold	2020-12-29	JAECZU01	498481	1231133							Illumina; PacBio	National Resource Center for Chinese Materia Medica	PRJNA682867	SAMN17013071
GCF_016545825.1	ASM1654582v1	Eucalyptus grandis					ANBG69807.140		NCBI Eucalyptus grandis Annotation Release 102	615891308	Chromosome	2021-01-06	JABKBJ01	614301	58486256	0.981513	0.915305	0.0662081	0.00429923	0.0141874	eudicots_odb10	Oxford Nanopore MinION	Australian National University	PRJNA509734	SAMN13016251	42619	33352	3944
GCA_016432835.1	Bnig_sang_1.1	Brassica nigra			Sangam					534239455	Chromosome	2021-01-06	JAEACV01	1342348	63896057							Oxford Nanopore MinION	CGMCP	PRJNA642332	SAMN05210941
GCA_016545825.1	ASM1654582v1	Eucalyptus grandis					ANBG69807.140			615891308	Chromosome	2021-01-06	JABKBJ01	614301	58486256							Oxford Nanopore MinION	Australian National University	PRJNA509734	SAMN13016251
GCA_016432845.1	guava_v11.23	Psidium guajava			New Age	Taiwan	Zhanjiang			443755635	Chromosome	2021-01-06	JAEAMS01	15807569	40370300							PacBio Sequel	South China Botanical Garden	PRJNA631442	SAMN16955458
GCA_016432965.1	Zm-Ia453-REFERENCE-UF-1.0	Zea mays			Ia453-sh2					2282318941	Chromosome	2021-01-06	JACHTI01	881224	222201399							PacBio Sequel	University of Florida	PRJNA646414	SAMN15543012
GCA_016618255.1	CUWO241_v1.0_nuclear	Chlamydomonas sp. UWO 241		UWO 241					Annotation submitted by Western University	211641456	Scaffold	2021-01-12	VFSX01	279208	375902							Illumina HiSeq; PacBio RSII	Western University	PRJNA547753	SAMN11975472	16325	16018
GCA_016648075.1	Msac_v2	Miscanthus sacchariflorus			Robustus 297					2537950424	Scaffold	2021-01-15	JADQCR01	1667	10254							Illumina HiSeq	Earlham Institute	PRJNA679435	SAMN08580354
GCA_013146195.2	Bonnet_bellflower_draft_genome_2.0	Codonopsis lanceolata					NIHHS 239928			1273258064	Chromosome	2021-01-19	JABEVN02	88647	154401475							Oxford Nanopore GridION; Illumina HiSeq	Rural Development Administration	PRJNA627046	SAMN14649986
GCA_016618105.1	ASM1661810v1	Dendrobium huoshanense					K2B			1284285095	Chromosome	2021-01-19	JADPUM01	598000	71787458							PacBio Sequel; Illumina	BGI	PRJNA597621	SAMN15589911
GCA_016647705.1	ASM1664770v1	Eucommia ulmoides			Weixian					947850454	Chromosome	2021-01-19	JAENRU01	11154758	53150112							Illumina; PacBio Sequel; Hi-C	Beijing Forestry University	PRJNA599775	SAMN13827018
GCA_016617915.1	SCU_Esa_1.0	Eutrema salsugineum				Shandong	Shandong2018			295494356	Chromosome	2021-01-19	WSFQ01	3053001	36815000							Oxford Nanopore GridION	Sichuan University	PRJNA577380	SAMN13047836
GCA_016859785.1	MUN_r1.11	Macrotyloma uniflorum			HPK4					294688765	Scaffold	2021-01-19	BDMB01	266477	2818555							Illumina HiSeq2000; Illumina MiSeq	Kazusa DNA Research Institute	PRJDB5374	SAMD00069276
GCA_016624345.1	ASM1662434v1	Platycodon grandiflorus			Jangbaek-doraji		209935			574706410	Chromosome	2021-01-19	JACONP01	1517729	64545416							Oxford Nanopore GridION; Illumina HiSeq	Rural Development Administration	PRJNA656905	SAMN15806942
GCA_016746415.1	ASM1674641v1	Mangifera indica			Tommy-Atkins					374838795	Chromosome	2021-01-25	WIOI01	41123	16178320							Illumina HiSeq	BioCI	PRJNA450143	SAMN08930917
GCA_902687465.1	Rye_Lo7_2018_v1p1p1	Secale cereale								6735227109	Chromosome	2021-01-26		72371	899925126								Leibniz Institute of Plant Genetics and Crop Plant Research	PRJEB35356	SAMEA6169866
GCA_905175405.1	AA4	Arabidopsis arenosa subsp. arenosa								460959661	Contig	2021-01-28	CAJIMY01	331410									GREGOR MENDEL INSTITUTE	PRJEB42276	SAMEA7752633
GCA_905175345.1	ASS3	Arabidopsis suecica								262563758	Scaffold	2021-01-28	CAJIMT01	9020399	19590761								GREGOR MENDEL INSTITUTE	PRJEB42198	SAMEA7742144
GCA_016760335.1	NIFOS_GasEla_1.0	Gastrodia elata					EJP_2020-GE1012			1046143939	Chromosome	2021-01-28	JACERR01	9157976	50595616							PacBio Sequel	National Institute of Forest Science, South Korea	PRJNA632604	SAMN15097981
GCA_905181385.1	ILEXPARAG	Ilex paraguariensis								1421152287	Scaffold	2021-01-28	CAJIXV01	22574	227172								UNIVERSIDAD DE BUENOS AIRES	PRJEB36685	SAMEA7759029
GCA_905132765.1	Moricandia_arvensis_assemly	Moricandia arvensis								758710152	Scaffold	2021-01-28	CAJHQP01	81761	82075								Institute for Plant Biochemistry, Heinrich-Heine-University	PRJEB39764	SAMEA7492780
GCA_905132885.1	Moricandia_moricandioides_assemly	Moricandia moricandioides								498312484	Scaffold	2021-01-28	CAJHQQ01	114313	114313								Institute for Plant Biochemistry, Heinrich-Heine-University	PRJEB39764	SAMEA7492781
GCA_900635065.1	Sole10x-ALTSCAF	Syzygium oleosum					S1999-0275			186807087	Scaffold	2021-01-28	CAAAGT01	42419	1937704								UNIVERSITY OF NEW SOUTH WALES	PRJEB30447	SAMEA5186524
GCA_016771965.1	ASM1677196v1	Brassica carinata					sxm20200214		Annotation submitted by North China University of Science and Technology	1086987601	Chromosome	2021-01-29	JAAMPC01	1386329	58891064							Illumina; Nanopore; Hi-C	North China University of Science and Technology	PRJNA605599	SAMN14072354	97148	97148
GCA_016860505.2	SLYcer_r1.1	Solanum lycopersicum var. cerasiforme			LA1673					804466445	Contig	2021-01-29	BMBW01	9478482								Sequel	Kazusa DNA Research Institute	PRJDB10420	SAMD00241795
GCA_016860485.2	SPI_r1.1	Solanum pimpinellifolium			LA1670					808778754	Contig	2021-01-29	BMBV01	10119361								Sequel	Kazusa DNA Research Institute	PRJDB10420	SAMD00241794
GCA_902859565.1	Fonio_CM05836	Digitaria exilis								716471022	Chromosome	2021-02-01		77753	40393928								KAUST Centre of Desert Agriculture	PRJEB36539	SAMEA6797793
GCA_016801875.1	ASM1680187v1	Solanum sitiens			LA1974					1244587916	Scaffold	2021-02-02	JABWTJ01	844489	1826367							Illumina HiSeq; PacBio RSII; PacBio Sequel; BioNano Irys; 10x Genomics Chromium	Cranfield University	PRJNA633104	SAMN14932980
GCF_016808095.1	ASM1680809v1	Vigna angularis			LongXiaoDou No.4				GCF_016808095.1-RS_2022_12	447806493	Chromosome	2021-02-04	JABFOF01	16516761	41033850	0.980805	0.961424	0.0193813	0.00149087	0.0177041	fabales_odb10	PacBio Sequel	Heilongjiang Academy of Agricultural Sciences	PRJNA629451	SAMN14776547	31811	27320	1018
GCA_016808095.1	ASM1680809v1	Vigna angularis			LongXiaoDou No.4				Annotation submitted by Heilongjiang Academy of Agricultural Sciences	447806493	Chromosome	2021-02-04	JABFOF01	16516761	41033850							PacBio Sequel	Heilongjiang Academy of Agricultural Sciences	PRJNA629451	SAMN14776547	25941	25910
GCA_016801395.1	O1	Leptodermis oblonga				Beijing	Rui-Jiang Wang 3514			497295157	Chromosome	2021-02-04	VMRK01	1477356	42511350							PacBio RSII; Illumina	Chinese Academy of Sciences	PRJNA552650	SAMN12214982
GCA_016801055.1	ASM1680105v1	Panax notoginseng					WSSQ-2019			2660677618	Chromosome	2021-02-04	JADPQE01	1118014	216472261							PacBio	Capital Medical University	PRJNA658419	SAMN16425310
GCA_016808135.1	Sapria_himalayana_v1	Sapria himalayana					LCAI001			1276270856	Scaffold	2021-02-04	JAEQBI01	19951	952963							Illumina NovaSeq	Harvard University	PRJNA686196	SAMN17108554
GCA_016808085.1	ASM1680808v1	Suaeda aralocaspica		FK81-2018		Xinjiang				451676725	Scaffold	2021-02-04	PYUH01	69529	1703163							PacBio; Illumina HiSeq; Illumina NextSeq 500	ABLife	PRJNA428881	SAMN08364410
GCA_016808115.1	Tetrastigma_voinierianum_v1	Tetrastigma voinierianum					LCAI004			3111493075	Contig	2021-02-04	JAEQBH01	494561								Oxford Nanopore MinION	Harvard University	PRJNA686196	SAMN17108555
GCA_016834605.1	ASM1683460v1	Chlamydomonas incerta		SAG 7.73					Annotation submitted by University of Edinburgh	129236421	Contig	2021-02-08	JAEHOC01	1576468								PacBio Sequel	University of Edinburgh	PRJNA633871	SAMN14973062	16350	16350
GCA_016834595.1	ASM1683459v1	Chlamydomonas schloesseri		CCAP 11/173					Annotation submitted by University of Edinburgh	130201002	Contig	2021-02-08	JAEHOD01	1206536								PacBio Sequel	University of Edinburgh	PRJNA633871	SAMN14973063	15571	15571
GCA_016858145.1	ASM1685814v1	Edaphochlamys debaryana		CCAP 11/70					Annotation submitted by University of Edinburgh	142143002	Contig	2021-02-09	JAEHOE01	726162								PacBio Sequel	University of Edinburgh	PRJNA633871	SAMN14973064	19227	19227
GCA_904848295.1	MorexV3_css_canu_scaffolds	Hordeum vulgare subsp. vulgare								4481669561	Contig	2021-02-09	CAJHCA01	28658690									Leibniz Institute of Plant Genetics and Crop Plant Research	PRJEB40581	SAMEA7376166
GCA_904848305.1	MorexV3_css_falcon_scaffolds	Hordeum vulgare subsp. vulgare								4194419432	Contig	2021-02-09	CAJHBX01	24223594									Leibniz Institute of Plant Genetics and Crop Plant Research	PRJEB40580	SAMEA7376165
GCA_904848285.1	MorexV3_ont__scaffolds	Hordeum vulgare subsp. vulgare								4137447696	Contig	2021-02-09	CAJHBY01	14237967									Leibniz Institute of Plant Genetics and Crop Plant Research	PRJEB40584	SAMEA7376169
GCA_904848275.1	MorexV3_clr_mecat_scaffolds	Hordeum vulgare subsp. vulgare								4139749364	Scaffold	2021-02-09	CAJHCB01	10240229	10240229								Leibniz Institute of Plant Genetics and Crop Plant Research	PRJEB40583	SAMEA7376168
GCA_904848315.1	MorexV3_clr_wtdbg2_scaffolds	Hordeum vulgare subsp. vulgare								4066303459	Contig	2021-02-09	CAJHBZ01	2849417									Leibniz Institute of Plant Genetics and Crop Plant Research	PRJEB40582	SAMEA7376167
GCA_016808335.1	P.virgatum_v5	Panicum virgatum		AP13					Annotation submitted by DOE Joint Genome Institute	1129857985	Chromosome	2021-02-10	JABWAI01	5460973	5460973							PACBIO Sequel	DOE Joint Genome Institute	PRJNA40657	SAMN00760928	80278	80278
GCF_016808335.1	P.virgatum_v5	Panicum virgatum		AP13					NCBI Panicum virgatum Annotation Release 100	1129857985	Chromosome	2021-02-10	JABWAI01	5460973	5460973	0.993668	0.146038	0.847631	0.00102124	0.00531046	poales_odb10	PACBIO Sequel	DOE Joint Genome Institute	PRJNA40657	SAMN00760928	74976	55598	6551
GCA_016808215.1	C.illinoinensisOaxaca_v1	Carya illinoinensis			87MX3-2.11				Annotation submitted by DOE Joint Genome Institute	649961136	Chromosome	2021-02-10	JAEUGQ01	4361874	4362123							PacBio Sequel	DOE Joint Genome Institute	PRJNA680555	SAMN16882286	31911	31911
GCA_904849715.1	MorexV3_hybrid_wengan_scaffolds	Hordeum vulgare subsp. vulgare								4140078848	Contig	2021-02-10	CAJHDE01	496004									Leibniz Institute of Plant Genetics and Crop Plant Research	PRJEB40585	SAMEA7376170
GCA_904848325.1	MorexV3_illumina_tritex_scaffolds	Hordeum vulgare subsp. vulgare								4647063978	Scaffold	2021-02-10	CAJHCC01	68726	3437029								Leibniz Institute of Plant Genetics and Crop Plant Research	PRJEB40586	SAMEA7376171
GCA_016880815.1	ASM1688081v1	Tripterygium wilfordii					CS-2019			342579871	Chromosome	2021-02-12	JABXYL01	2929360	13028512							Oxford Nanopore PromethION	Shanghai Chenshan Botanical Garden	PRJNA640746	SAMN15331941
GCA_905216605.1	AARE701a	Arabidopsis arenosa							Annotation submitted by MPI FOR DEVELOPMENTAL BIOLOGY	149659193	Chromosome	2021-02-13		3675365	19161110								MPI FOR DEVELOPMENTAL BIOLOGY	PRJEB42625	SAMEA7850472	22630	22462	167
GCA_016906445.1	ASM1690644v1	Prototheca cutis		20-25310						19388884	Contig	2021-02-18	JABBYS01	5802								Illumina MiSeq	University of Georgia	PRJNA626603	SAMN14645793
GCA_016906385.1	DBVPG-IBB	Prototheca wickerhamii		ATCC 16529						16700629	Scaffold	2021-02-18	JADZLO01	5022	1578614							PacBio RSII; Illumina MiSeq	Institute of Biochemistry and Biophisycs PAS	PRJNA681132	SAMN16933429
GCA_016920855.1	Puya125	Puya raimondii					P1_25			391034357	Scaffold	2021-02-23	JABWPP01	8760759	224036985							PacBio Sequel; Illumina	South China Botanical Garden	PRJNA639677	SAMN15246243
GCA_016920895.1	VacMyr_v1.0	Vaccinium myrtillus				North-Norwegian	NK2018			524292997	Chromosome	2021-02-23	JADGMU01	607027	37643989							Illumina; Oxford Nanopore	The New Zealand Institute for Plant and Food Research Limited	PRJNA672146	SAMN16560029
GCA_007990345.1	Gossypium_hirsutum_v2.1	Gossypium hirsutum					1.008e+06		Annotation submitted by HudsonAlpha Genome Sequencing Center	2305241538	Chromosome	2021-02-25	VKGJ01	783933	108141443							PacBio RSII	HudsonAlpha Genome Sequencing Center	PRJNA515894	SAMN11351207	75376	75376
GCF_007990345.1	Gossypium_hirsutum_v2.1	Gossypium hirsutum					1.008e+06		NCBI Gossypium hirsutum Annotation Release 101	2305241538	Chromosome	2021-02-25	VKGJ01	783933	108141443	0.99785	0.083405	0.914445	0.000429923	0.00171969	eudicots_odb10	PacBio RSII	HudsonAlpha Genome Sequencing Center	PRJNA515894	SAMN11351207	99456	67585	6953
GCA_016987355.1	ASM1698735v1	Benincasa hispida			YiChuanLing line		CXJ-001			894303112	Scaffold	2021-02-26	JAADJP01	98766	3152420							Illumina HiSeq 2500	Zhejiang Academy of Agricultural Sciences	PRJNA596365	SAMN13620007
GCA_019650255.1	Vretimale_1.0	Volvox reticuliferus		NIES-3786				male	Annotation submitted by Laboratory of Origin of Eukaryote Biodiversity, Department of Biological Sciences, Graduate School of Science, University of Tokyo	133961728	Contig	2021-03-02	BNCQ01	1866906								PacBio; Illumina HiSeq2500	Laboratory of Origin of Eukaryote Biodiversity, Department of Biological Sciences, Graduate School of Science, University of Tokyo	PRJDB10402	SAMD00239599	13399	13399
GCA_019650235.1	Vretifemale_1.0	Volvox reticuliferus		NIES-3785				female	Annotation submitted by Laboratory of Origin of Eukaryote Biodiversity, Department of Biological Sciences, Graduate School of Science, University of Tokyo	133065142	Contig	2021-03-02	BNCP01	1907605								PacBio; Illumina HiSeq2500	Laboratory of Origin of Eukaryote Biodiversity, Department of Biological Sciences, Graduate School of Science, University of Tokyo	PRJDB10402	SAMD00239600	13306	13306
GCA_019650175.1	Vafri_1.0	Volvox africanus		NIES-3780				homothallic	Annotation submitted by Laboratory of Origin of Eukaryote Biodiversity, Department of Biological Sciences, Graduate School of Science, University of Tokyo	129328469	Contig	2021-03-02	BNCO01	1356898								PacBio; Illumina HiSeq2500	Laboratory of Origin of Eukaryote Biodiversity, Department of Biological Sciences, Graduate School of Science, University of Tokyo	PRJDB10402	SAMD00239601	12742	12742
GCA_017140935.1	Hvir_nuclei_sn_run2_2	Hamamelis virginiana					DLS-2021			902548581	Scaffold	2021-03-02	JAESVK01	13625	176969							Illumina NextSeq	Howard Hughes Medical Institute at Janelia	PRJNA614456	SAMN14425025
GCA_017140615.1	ASM1714061v1	Eucalyptus cladocalyx					CCA3497			544079499	Chromosome	2021-03-09	JADGSE01	2796550	51924973							Oxford Nanopore MinION	Australian National University	PRJNA509734	SAMN16414697
GCA_017140595.1	ASM1714059v1	Eucalyptus curtisii					ANBG-68981			435261390	Chromosome	2021-03-09	JADGSD01	2960996	40291347							Oxford Nanopore MinION	Australian National University	PRJNA509734	SAMN16414698
GCA_017140475.1	ASM1714047v1	Eucalyptus fibrosa					CCA0770			589911834	Chromosome	2021-03-09	JADGSC01	6447409	55660680							Oxford Nanopore MinION	Australian National University	PRJNA509734	SAMN16414700
GCA_017140395.1	ASM1714039v1	Eucalyptus lansdowneana					CCA5257			633519756	Chromosome	2021-03-09	JADGSB01	2352903	59665875							Oxford Nanopore MinION	Australian National University	PRJNA509734	SAMN16414702
GCA_017140325.1	ASM1714032v1	Eucalyptus leucophloia subsp. euroa					DN-2498			568475594	Chromosome	2021-03-09	JADGSA01	2659363	54405462							Oxford Nanopore MinION	Australian National University	PRJNA509734	SAMN16414703
GCA_017140255.1	ASM1714025v1	Eucalyptus paniculata subsp. matutina					CCA0830			588849461	Chromosome	2021-03-09	JADGRZ01	3699059	55384728							Oxford Nanopore MinION	Australian National University	PRJNA509734	SAMN16414704
GCA_017140185.1	ASM1714018v1	Eucalyptus polyanthemos subsp. polyanthemos					CCA0672			603279611	Chromosome	2021-03-09	JADGRY01	4657753	57459056							Oxford Nanopore MinION	Australian National University	PRJNA509734	SAMN16414705
GCA_017140165.1	ASM1714016v1	Eucalyptus shirleyi					CCA3339			597179277	Chromosome	2021-03-09	JADGRX01	6912491	56342652							Oxford Nanopore MinION	Australian National University	PRJNA509734	SAMN16414707
GCA_017165895.1	ASM1716589v1	Gossypium mustelinum					Gmus-line_1			2297221019	Chromosome	2021-03-09	JAFHAX01	8062049	107837000							PacBio Sequel	Huazhong Agricultural University	PRJNA667519	SAMN16383612
GCA_017139565.1	ASM1713956v1	Luffa aegyptiaca			P93075					656028354	Chromosome	2021-03-09	JAETGN01	8800239	48760765							PacBio Sequel	Vegetable Research Institute, Guangdong Academy of Agricultural Sciences	PRJNA596077	SAMN13684356
GCA_000004515.5	Glycine_max_v4.0	Glycine max			Williams 82				Annotation submitted by US DOE Joint Genome Institute (JGI-PGF)	978386919	Chromosome	2021-03-10	ACUP04	419290	20441467							ABI 3739	US DOE Joint Genome Institute (JGI-PGF)	PRJNA19861	SAMN00002965	52872	52872
GCF_000004515.6	Glycine_max_v4.0	Glycine max			Williams 82				NCBI Glycine max Annotation Release 104	978386919	Chromosome	2021-03-10	ACUP04	419290	20441467	0.993291	0.392844	0.600447	0.00167723	0.00503168	fabales_odb10	ABI 3739	US DOE Joint Genome Institute (JGI-PGF)	PRJNA19861	SAMN00002965	59046	47065	4760
GCF_000147395.1	OglaRS2	Oryza glaberrima							NCBI Oryza glaberrima Annotation Release 100	347321046	Chromosome	2021-03-10	ADWL02	15217274	15217274	0.990605	0.973244	0.0173611	0.00142974	0.00796569	poales_odb10	PacBio	The Oryza Map Alignment Project (OMAP)	PRJNA13765	SAMN02981267	34185	27018	2945
GCF_000231095.2	ObraRS2	Oryza brachyantha							NCBI Oryza brachyantha Annotation Release 102	263195077	Chromosome	2021-03-10	AGAT02	11392507	11392507	0.991626	0.97835	0.0132761	0.00142974	0.00694444	poales_odb10	PacBio	The Institute of Genetics and Developmental Biology	PRJNA70533	SAMN02981362	27042	23334	1215
GCA_017311205.1	ASM1731120v1	Camellia sinensis var. sinensis			Tieguanyin					3062881361	Chromosome	2021-03-10	JAFLEL01	1887629	213467978							PacBio; Illumina; Hi-C	FuJian Agriculture and Forestry University	PRJNA665594	SAMN17982965
GCA_017311315.1	mabamboo_1.0	Dendrocalamus latiflorus					YDM-20191121			2748733734	Chromosome	2021-03-10	JACBGG01	2311828	39208460							PacBio Sequel	Fujian Agriculture and Forestry University	PRJNA600661	SAMN15293282
GCA_017309745.1	AAC_Synergy_1.0	Hordeum vulgare			AAC Synergy					4123256168	Chromosome	2021-03-10	JAFEGY01	447153	537273677							Illumina NovaSeq; PacBio	agriculture and agri-food Canada	PRJNA665698	SAMN16263164
GCA_000182155.4	ObarRS3	Oryza barthii								347715970	Chromosome	2021-03-10	ABRL03	14688426	14688426							PacBio	Oryza Chr3 Short Arm Comparative Sequencing Project	PRJNA30379	SAMN02953732
GCA_000231095.3	ObraRS2	Oryza brachyantha								263195077	Chromosome	2021-03-10	AGAT02	11392507	11392507							PacBio	The Institute of Genetics and Developmental Biology	PRJNA70533	SAMN02981362
GCA_000147395.3	OglaRS2	Oryza glaberrima								347321046	Chromosome	2021-03-10	ADWL02	15217274	15217274							PacBio	The Oryza Map Alignment Project (OMAP)	PRJNA13765	SAMN02981267
GCA_000576495.2	OgluRS3	Oryza glumipatula								388593428	Chromosome	2021-03-10	ALNU03	18238801	18238801							PacBio	Oryza Map Alignment Project (OMAP)	PRJNA48429	SAMN02981440
GCA_000338895.3	OmerRS3	Oryza meridionalis			OR44 (W2112)					393639427	Chromosome	2021-03-10	ALNW03	16096529	16096529							PacBio	Oryza Map Alignment Project (OMAP)	PRJNA48433	SAMN02981442
GCA_000576065.2	OnivRS2	Oryza nivara								395534265	Chromosome	2021-03-10	AWHD02	18986252	18986252							PacBio	Oryza Map Alignment Project (OMAP)	PRJNA48107	SAMN02981560
GCA_000573905.2	OpunRS2	Oryza punctata								422391326	Chromosome	2021-03-10	AVCL02	18594736	18594736							PacBio	The Oryza Map Alignment Project (OMAP)	PRJNA13770	SAMN02981556
GCA_018327625.1	VSA_r1.0	Vicia sativa		KSR5						1541180487	Scaffold	2021-03-14	BLWO01	6249	90105							Illumina HiSeq2000; PacBio RS II	Kazusa DNA Research Institute	PRJDB4438	SAMD00044341
GCA_905067165.1	Col-0_GKat-wt	Arabidopsis thaliana								124088133	Contig	2021-03-19	CAJHIL01	14300866									CENTER FOR BIOTECHNOLOGY, BIELEFELD UNIVERSITY	PRJEB35658	SAMEA7490021
GCA_905310525.1	barley_shape_golden_promise_1.0	Hordeum vulgare subsp. vulgare								4064890003	Chromosome	2021-03-19	CAJNQB01	24793	571018318								Leibniz Institute of Plant Genetics and Crop Plant Research	PRJEB43157	SAMEA8103062
GCA_905187595.1	allium cepa DHCU066619 genome sequence	Allium cepa								14937426752	Chromosome	2021-03-21	CAJJJL01	48298	460718								WAGENINGEN UR	PRJEB29505	SAMEA7849169
GCA_017552425.1	ASM1755242v1	Salix suchowensis				Nanjing	XY12	female	Annotation submitted by Nanjing Forestry University	355718341	Chromosome	2021-03-24	JAEQKX01	200000	16776717							PacBio RSII	Nanjing Forestry University	PRJNA668632	SAMN16416250	36449	36449
GCA_017315365.1	Zm-B73_B-CHROMOSOME-MBSC-1.0	Zea mays			B73 + B chromosome(s)					121199492	Chromosome	2021-03-24	JACETY01	81846	106643106							Illumina	Maize B-chromosome Sequencing Consortium	PRJNA633287	SAMN14939514
GCA_905339685.1	AP0985_ms	Ostreococcus tauri		RCC7079						13800296	Scaffold	2021-03-26	CAJPGP01	620342	620342								Observatoire Oceanologique de Banyuls	PRJEB43294	SAMEA8095235
GCA_905339615.1	AP0986_ms	Ostreococcus tauri		RCC7080						13845333	Scaffold	2021-03-26	CAJPGN01	552991	623690								Observatoire Oceanologique de Banyuls	PRJEB43294	SAMEA8095236
GCA_905339635.1	AP0993_ms	Ostreococcus tauri		RCC7081						21542177	Contig	2021-03-26	CAJPGS01	337319									Observatoire Oceanologique de Banyuls	PRJEB43294	SAMEA8095230
GCA_905339545.1	AP0994_ms	Ostreococcus tauri		RCC7082						20728069	Scaffold	2021-03-26	CAJPGT01	222572	222572								Observatoire Oceanologique de Banyuls	PRJEB43294	SAMEA8095231
GCA_905339625.1	AP0982_ms	Ostreococcus tauri		RCC7083						17241412	Contig	2021-03-26	CAJPGI01	178604									Observatoire Oceanologique de Banyuls	PRJEB43294	SAMEA8095232
GCA_017589665.1	ASM1758966v1	Selenicereus undatus			David Bowie		Yin-2019			1326731138	Scaffold	2021-03-26	JACYFF01	31584	109661751							Illumina NovaSeq6000	UNL	PRJNA664414	SAMN16213845
GCA_017639395.1	SCU_BraROA_2.3	Brassica rapa subsp. trilocularis				Yellow sarson	R-o-18		Annotation submitted by Brassica rapa R-o-18 genome sequencing consortium	346506900	Chromosome	2021-03-30	JADBGQ01	2011656	32457817							PacBio Sequel;Illumina MiSeq;Illumina HiSeq	Brassica rapa R-o-18 genome sequencing consortium	PRJNA649364	SAMN16250067	43129	43129
GCF_904849725.1	MorexV3_pseudomolecules_assembly	Hordeum vulgare subsp. vulgare							NCBI Hordeum vulgare subsp. vulgare Annotation Release 100	4225577519	Chromosome	2021-04-01	CAJHDD01	69630691	610333535	0.986724	0.955474	0.03125	0.00265523	0.0106209	poales_odb10		Leibniz Institute of Plant Genetics and Crop Plant Research	PRJEB40589	SAMEA7384724	58438	31448	5778
GCA_904849725.1	MorexV3_pseudomolecules_assembly	Hordeum vulgare subsp. vulgare								4225577519	Chromosome	2021-04-01	CAJHDD01	69630691	610333535								Leibniz Institute of Plant Genetics and Crop Plant Research	PRJEB40589	SAMEA7384724
GCA_018326485.1	Frob_1.0	Flaveria robusta								518930416	Scaffold	2021-04-12	BJCP01	16309	29671							Illumina HiSeq 2000	Munekage Lab., School of Science and Technology, Kwansei Gakuin University	PRJDB7502	SAMD00141470
GCA_017893485.1	ASM1789348v1	Hemerocallis citrina			Mengzihua					3775579356	Chromosome	2021-04-12	JACEHZ01	1919374	294951729							PacBio	Hunan Agricultural University	PRJNA647253	SAMN15580229
GCA_018326385.1	Fbid_1.0	Flaveria bidentis								1020231419	Scaffold	2021-04-13	BJCM01	7888	8437							Illumina HiSeq 2000	Munekage Lab., School of Science and Technology, Kwansei Gakuin University	PRJDB7502	SAMD00141467
GCA_018326445.1	Fbro_1.0	Flaveria brownii								924089419	Scaffold	2021-04-13	BJCN01	3345	4600							Illumina HiSeq 2000	Munekage Lab., School of Science and Technology, Kwansei Gakuin University	PRJDB7502	SAMD00141468
GCA_018326465.1	Fflo_1.0	Flaveria floridana								1591331461	Scaffold	2021-04-13	BJCO01	2801	2917							Illumina HiSeq 2000	Munekage Lab., School of Science and Technology, Kwansei Gakuin University	PRJDB7502	SAMD00141469
GCA_017979445.1	ASM1797944v1	Akebia trifoliata					Shusen 1			652796637	Chromosome	2021-04-16	JADQWC01	1566935	35751958							PacBio Sequel	Sichuan Agriculture University	PRJNA671772	SAMN16551930
GCA_018107945.1	UCR_Dstr_1.4	Datura stramonium					AR-01		Annotation submitted by University of California, Riverside	2110457301	Scaffold	2021-04-20	JACEIK01	13106	164097							Illumina NextSeq; Illumina NovaSeq; Oxford Nanopore MinION	University of California, Riverside	PRJNA612504	SAMN14375310	53477	52106
GCA_018104345.1	ASM1810434v1	Citrus sinensis			Valencia					338392682	Scaffold	2021-04-20	MORK01	2102076	3107487							PacBio; Illumina GAII	Huazhong Agriculture University	PRJNA347609	SAMN05893359
GCA_018127125.1	RGv1.1	Rhododendron griersonianum					WSP0		Annotation submitted by Ori-Gene Co. Ltd.	674776022	Chromosome	2021-04-23	JACTNZ01	33985669	52925387							Oxford Nanopore PromethION	Ori-Gene Co. Ltd.	PRJNA659608	SAMN15930083	38792	38146
GCA_018105755.1	ASM1810575v1	Bretschneidera sinensis					BLS-GD			1170884685	Chromosome	2021-04-23	JACXJD01	29966244	140467444							Pacbio hifi	South China Botanical Garden, Chinese Academy of Sciences	PRJNA662820	SAMN16095328
GCA_018105775.1	ASM1810577v1	Citrus sinensis					HZAU_DHSO_2021			334322655	Chromosome	2021-04-23	JAFBAU01	24160866	32314164							Oxford Nanopore	Huazhong Agriculture University	PRJNA347609	SAMN16516428
GCA_018132145.1	ASM1813214v1	Boehmeria nivea var. tenacissima			Qingyezhuma					270213153	Chromosome	2021-04-26	JACWIL01	10511766	19552154							PacBio RSII; Oxford Nanopore; Illumina	Chinese Academy of Agricultural Sciences	PRJNA663427	SAMN16132385
GCA_018135685.1	ASM1813568v1	Themeda triandra					sf006			889062797	Contig	2021-04-26	JAENPR01	600859								Oxford Nanopore MinION	Australian National University	PRJNA509734	SAMN12996708
GCA_018177695.1	Cabbage_OX-heart_923_BVRC	Brassica oleracea var. capitata			OX-heart_923					565471031	Chromosome	2021-04-29	JAEMQI01	3099365	59441974							PacBio Sequel; Illumina HiSeq; Hi-C	Beijing Academy of Agriculture and Forestry Sciences	PRJNA548819	SAMN12056386
GCA_018142915.1	cordophanus_v1	Citrullus lanatus subsp. cordophanus					Kordofan			367121693	Chromosome	2021-04-29	JADPLL01	9337855	35464847							PacBio; Illumina HiSeq	Cornell University	PRJNA676157	SAMN16756459
GCA_018144435.1	ASM1814443v1	Gossypium tomentosum					HAZU-2020-AD3			2226965508	Chromosome	2021-04-29	JACZYZ01	11978058	103048976							PacBio	Huazhong Agricutural University	PRJNA629964	SAMN15498546
GCA_014182885.2	ASM1418288v2	Eucalyptus caleyi					sf004			589323946	Chromosome	2021-04-30	JABUKJ02	4769920	59516207							Oxford Nanopore MinION	Australian National University	PRJNA509734	SAMN14929764
GCA_018223645.1	ASM1822364v1	Jasminum sambac			Hutoumoli					505501947	Complete Genome	2021-05-02		40025411	40025411							Oxford Nanopore	China Agricultural University	PRJNA723725	SAMN18826951
GCA_018258275.1	ASM1825827v1	Solanum commersonii					LZ3.2		Annotation submitted by Rural Development Administration	731617963	Chromosome	2021-05-04	JACXVP01	649781	58916735							Oxford Nanopore GridION; Illumina	Rural Development Administration	PRJNA655804	SAMN15755581	65112	65112
GCA_018257845.1	ASM1825784v1	Chlamydomonas reinhardtii		CC-503 CW92						112471279	Chromosome	2021-05-04	JAGJGU01	5839277	6862525							PacBio Sequel	None	PRJNA717658	SAMN18499640
GCA_018257905.1	V1	Gillenia trifoliata				New Zealand	NNPM170011			296280550	Chromosome	2021-05-04	JAEHOF01	769372	29393837							10X Chromium; Oxford Nanopore; Illumina	The New Zealand Institute for Plant and Food Research Limited	PRJNA669900	SAMN16480607
GCA_018282175.1	Chard-1.0	Beta vulgaris subsp. cicla					M4021			639149801	Scaffold	2021-05-05	JADNRI01	14101	98614							Illumina HiSeq	Universitaet fuer Bodenkultur Wien	PRJNA667824	SAMN16385194
GCF_018294505.1	IWGSC CS RefSeq v2.1	Triticum aestivum			Chinese Spring				NCBI Triticum aestivum Annotation Release 100	14566502436	Chromosome	2021-05-06	JAGHKL01	341253	713360525	0.997549	0.0124592	0.98509	0.000408497	0.00204248	poales_odb10	PacBio; Illumina HiSeq	University of California, Davis	PRJNA669381	SAMN16451473	155463	103787	19065
GCA_018292955.1	ASM1829295v1	Petunia secreta					01A			914223778	Scaffold	2021-05-06	JAFBXY01	14535	22310							Illumina HiSeq	None	PRJNA674325	SAMN16635160
GCA_018294505.1	IWGSC CS RefSeq v2.1	Triticum aestivum			Chinese Spring					14566502436	Chromosome	2021-05-06	JAGHKL01	341253	713360525							PacBio; Illumina HiSeq	University of California, Davis	PRJNA669381	SAMN16451473
GCA_018342035.1	IUB_Sapp_1.0	Solanum appendiculatum					accession 670			751385151	Scaffold	2021-05-11	JAGDQO01	911902	920373							PacBio; Illumina HiSeq	Indiana University	PRJNA561636	SAMN17974349
GCA_018340775.1	ASM1834077v1	Taxus wallichiana var. yunnanensis			Yunnan					10738316084	Chromosome	2021-05-11	JADAXU01	2892145	966801426							Illumina NovaSeq	Institute of Chinese Materia Medica, China Academy of Chinese Medical Sciencess	PRJNA661543	SAMN16060125
GCA_018340835.1	ASM1834083v1	Prunus persica			Long Hua Shui Mi					256990410	Chromosome	2021-05-12	JAGEPH01	2433337	29008081							PacBio RS	Beijing Academy of Agriculture and Forestry Sciences	PRJNA707357	SAMN18202189
GCA_018350135.1	ASM1835013v1	Citrus trifoliata			ZK8					303066955	Chromosome	2021-05-13	VKKW01	1174493	1174493							PacBio Sequel	Huazhong Agricultural University	PRJNA554539	SAMN12273343
GCA_018290735.1	ASM1829073v1	Coelastrella sp. MACC-549		MACC-549						75853206	Scaffold	2021-05-13	JABEVS01	74383	127171							Illumina MiSeq	Biological Research Center	PRJNA629831	SAMN14792460
GCA_018208015.1	ASM1820801v1	Medicago ruthenica					Xinghe			904130090	Chromosome	2021-05-13	WNNG01	641657	99386155							Illumina HiSeq; PacBio; HI-C; 10x	Institute of Botany, CAS	PRJNA591060	SAMN13351545
GCA_019650335.1	FAN_r2.3	Fragaria x ananassa			Reikou					1406430992	Scaffold	2021-05-14	BOVN01	32894	3370964							Illumina HiSeq2500; Illumina HiSeqX Ten	Kazusa DNA Research Institute	PRJDB7670	SAMD00151138
GCA_907164895.1	dImpGla2.1 alternate haplotype	Impatiens glandulifera								421451920	Scaffold	2021-05-15	CAJRAG01	459265	460815								WELLCOME SANGER INSTITUTE	PRJEB44450	SAMEA5248722
GCF_907164915.1	dImpGla2.1	Impatiens glandulifera							NCBI Impatiens glandulifera Annotation Release 100	653879104	Chromosome	2021-05-17	CAJRAH01	1916592	61894379	0.957008	0.866724	0.0902837	0.0038693	0.039123	eudicots_odb10		WELLCOME SANGER INSTITUTE	PRJEB44449	SAMEA5248722	36930	30975	1986
GCA_907173295.1	Bhaga_Chr	Fagus sylvatica								540344453	Chromosome	2021-05-17	CAJSFY01	138581	46564878								Senckenberg Biodiversity and Climate Research Center, Frankfurt am Main	PRJEB43845	SAMEA104449890
GCA_907164915.1	dImpGla2.1	Impatiens glandulifera								653879104	Chromosome	2021-05-17	CAJRAH01	1916592	61894379								WELLCOME SANGER INSTITUTE	PRJEB44449	SAMEA5248722
GCA_018397955.1	ASM1839795v1	Asparagopsis taxiformis					Guam			46695008	Scaffold	2021-05-18	JAAEFF01	10700	11264							Illumina NovaSeq	University of Utah	PRJNA596236	SAMN13615734
GCA_018397975.1	spades	Asparagopsis taxiformis					Cali			75200346	Scaffold	2021-05-18	JAAEFE01	7579	8939							Illumina NovaSeq	University of Utah	PRJNA596236	SAMN13615772
GCA_018408905.1	UQ_Hass_1.0	Persea americana			Hass		OnMH2019			749127306	Contig	2021-05-19	JAGFBQ01	4325406								PacBio Sequel	University of Queensland	PRJNA694184	SAMN17838873
GCA_018398585.1	QK_Jojo_M_Omni-C	Simmondsia chinensis				Middle eastern	Jojobamale2	male		831537837	Scaffold	2021-05-19	JAGTTD01	5393363	35828999							PacBio Sequel	University of Queensland	PRJNA694450	SAMN17524756
GCA_018448475.1	QK_Jojo_F_HiFi	Simmondsia chinensis					QKJF-2021	female		821938190	Scaffold	2021-05-19	JAHCMX01	4785569	4890676							PacBio Sequel	University of Queensland	PRJNA694450	SAMN18237300
GCA_004379255.2	SspV2	Salvia splendens					huo1		Annotation submitted by Beijing Forestry University	806335713	Chromosome	2021-05-20	PNBA02	4037669	35138742							PacBio; Illumina HiSeq	Beijing Forestry University	PRJNA422035	SAMN08162997	58141	56257
GCF_004379255.2	SspV2	Salvia splendens					huo1		NCBI Salvia splendens Annotation Release 100	805931446	Chromosome	2021-05-20	PNBA02	4037669	35138742							PacBio; Illumina HiSeq	Beijing Forestry University	PRJNA422035	SAMN08162997	70997	55405	6873
GCA_018446385.1	Zo_v1.1	Zingiber officinale			Zhangliang				Annotation submitted by Ori-Gene Co. Ltd.	3090266393	Chromosome	2021-05-21	JACMSC01	6396877	141269392							Oxford Nanopore PromethION	Ori-Gene Co. Ltd.	PRJNA647255	SAMN15647981	76237	73003
GCF_018446385.1	Zo_v1.1	Zingiber officinale			Zhangliang				NCBI Zingiber officinale Annotation Release 100	3090266393	Chromosome	2021-05-21	JACMSC01	6396877	141269392	0.952719	0.0902349	0.862485	0.0327565	0.0145241	liliopsida_odb10	Oxford Nanopore PromethION	Ori-Gene Co. Ltd.	PRJNA647255	SAMN15647981	89817	68154	5461
GCA_019650275.1	assembly01	Xylocarpus granatum					Myanmar57			231897930	Scaffold	2021-05-21	BNST01	226288	231073							PacBio; Hiseq2000	Iriomote Station, Tropical Biosphere Research Center, the University of Ryukyus	PRJDB10710	SAMD00254935
GCA_018361395.1	NTU_Bstr_SAD12_2.2	Boechera stricta				SAD12_CO				190536481	Chromosome	2021-05-24	JAANAP01	26945205	26945205							Oxford Nanopore MinION; Illumina HiSeq	National Taiwan University	PRJNA609209	SAMN14238614
GCA_018361405.1	NTU_Bstr_LTM_2.2	Boechera stricta				LTM_MT				189459748	Chromosome	2021-05-24	JAANAQ01	26293705	26293705							Oxford Nanopore MinION; Illumina HiSeq	National Taiwan University	PRJNA609209	SAMN14238613
GCA_014180765.2	ASM1418076v2	Marchantia paleacea					Mexico		Annotation submitted by John Innes Centre	250803610	Contig	2021-05-25	MUAA02	2390877								Oxford Nanopore GridION	John Innes Centre	PRJNA362997	SAMN06251632	18922	18566
GCA_014155895.2	Garlic.V2.fa	Allium sativum					Ershuizao			16243182905	Chromosome	2021-05-26	JABXWV02	193986	1628183901							PacBio	Chinese Academy of Agricultural Sciences	PRJNA606385	SAMN14118376
GCA_018584345.1	redcedar-v3	Thuja plicata					2323-211-S5			9095911847	Scaffold	2021-05-27	JAGRRI01	18776	2590921							Illumina HiSeq	University of British Columbia	PRJNA684624	SAMN17064540
GCA_018524995.1	ASM1852499v1	Prunus armeniaca			Meihua					243369308	Chromosome	2021-05-28	JAEVFG01	1333816	30067447							PacBio	Shandong Institute of Pomology, Shandong Academy of Agricultural Sciences	PRJNA669366	SAMN16451429
GCA_014182995.2	ASM1418299v2	Solanum tuberosum					E4-63			740063379	Chromosome	2021-05-28	JACAVS02	1113038	60321838							PacBio Sequel II	Chinese Academy of Agricultural Sciences	PRJNA641265	SAMN15402099
GCA_014182985.2	ASM1418298v2	Solanum tuberosum					A6-26			747814716	Chromosome	2021-05-28	JACAVR02	994689	61441967							PacBio Sequel II	Chinese Academy of Agricultural Sciences	PRJNA641265	SAMN15402098
GCA_007258455.2	SESE.2.2	Sequoia sempervirens					SESE104			26547215135	Scaffold	2021-06-02	VDFB02	97166	45116641							Illumina HiSeq; Oxford Nanopore PromethION; Illumina NovaSeq	Johns Hopkins University	PRJNA542879	SAMN11654426
GCA_018687715.1	C.illinoinensisPawnee_v1	Carya illinoinensis			Pawnee				Annotation submitted by DOE Joint Genome Institute	674272338	Chromosome	2021-06-03	JAEDWW01	26032966	26527444							PacBio Sequel2	DOE Joint Genome Institute	PRJNA680556	SAMN16882287	32267	32267
GCF_018687715.1	C.illinoinensisPawnee_v1	Carya illinoinensis			Pawnee				NCBI Carya illinoinensis Annotation Release 100	674272338	Chromosome	2021-06-03	JAEDWW01	26032966	26527444	0.990972	0.917455	0.0735168	0.000429923	0.00859845	eudicots_odb10	PacBio Sequel2	DOE Joint Genome Institute	PRJNA680556	SAMN16882287	45429	31494	2367
GCA_018691285.1	UNAM_Csor_1.0	Cucurbita argyrosperma subsp. sororia					JBR-2021		Annotation submitted by Instituto de Ecologia, UNAM	255122959	Chromosome	2021-06-03	JAGKQH01	1205533	12094557							Illumina HiSeq4000; PacBio Sequel	Instituto de Ecologia, UNAM	PRJNA485527	SAMN16575649	30365	30365
GCA_018493915.1	araca.K10017.gnm1.DQ4M	Arachis cardenasii				K10017				1238081721	Chromosome	2021-06-03	JADQCP01	280607	63554988							PacBio; Illumina	USDA-ARS	PRJNA673010	SAMN16584835
[truncated: 2,707 more rows]

## Sheet: 685 Genomes annotated
Assembly Accession	Assembly Name	Clade	Organism Name	Organism Infraspecific Names Breed	Organism Infraspecific Names Strain	Organism Infraspecific Names Cultivar	Organism Infraspecific Names Ecotype	Organism Infraspecific Names Isolate	Organism Infraspecific Names Sex	Annotation Name	Size_Mb	Assembly Stats Total Sequence Length	Assembly_ Level	Assembly Release Date	WGS project accession	Assembly Stats Contig N50	Assembly Stats Scaffold N50	Annotation BUSCO Complete	Annotation BUSCO Single Copy	Annotation BUSCO Duplicated	Annotation BUSCO Fragmented	Annotation BUSCO Missing	Annotation BUSCO Lineage	Assembly Sequencing Tech	Assembly Submitter	Assembly BioProject Accession	Assembly BioSample Accession	Annotation Count Gene Total	Protein-coding	Annotation Count Gene Pseudogene
[truncated: 685 more rows]
